# Supplementary material for: Repurposing Zileuton as a Depression Drug Using an AI and In Vitro Approach
Source: Molecules. 2020 May 5;25(9):2155. doi: 10.3390/molecules25092155 (PMC7249014; doi:10.3390/molecules25092155)
Supplement: Supplementary file 1 [file molecules-25-02155-s001.zip]

Archive with 4 entries (4 files):
- Table_2S_a.docx
- Table_4S_a.txt
- Table 1S.csv
- Table_3Sa.csv
