# Supplementary material for: Repurposing Zileuton as a Depression Drug Using an AI and In Vitro Approach
Source: Molecules. 2020 May 5;25(9):2155. doi: 10.3390/molecules25092155 (PMC7249014; doi:10.3390/molecules25092155)
Supplement: Supplementary file 1 [file molecules-25-02155-s001.zip › Table_4S_a.txt]

ID	adj.P.Val	P.Value	t	B	logFC	SPOT_ID
IDO1	1.54e-11	6.37e-16	41.807029	23.853328	7.277314	IDO1
IRG1	4.68e-09	3.88e-13	26.1098705	19.603983	6.7663677	IRG1
MUC1	6.64e-09	1.16e-12	24.083577	18.741546	3.4229582	MUC1
CFB	6.64e-09	1.24e-12	23.9545621	18.683064	5.2189337	CFB
MT1M	6.64e-09	1.38e-12	23.7740565	18.600481	6.4641243	MT1M
MAP1LC3A	9.41e-09	2.34e-12	22.8545668	18.165581	4.093226	MAP1LC3A
ITGB8	1.63e-08	4.74e-12	21.6858598	17.576343	5.2218654	ITGB8
SLAMF1	1.75e-08	5.80e-12	21.36373	17.406277	5.390216	SLAMF1
MN1	2.93e-08	1.09e-11	20.3753146	16.862341	3.9639957	MN1
CXCL13	3.00e-08	1.31e-11	20.1052391	16.70765	7.4334917	CXCL13
CCL23	3.00e-08	1.37e-11	20.0345705	16.666727	3.7346312	CCL23
HS3ST3B1	3.17e-08	1.58e-11	19.8200656	16.541359	4.2155637	HS3ST3B1
RNF19B	3.49e-08	1.88e-11	19.5610747	16.387646	3.3231147	RNF19B
EREG	4.48e-08	2.60e-11	19.0928693	16.103065	5.3259554	EREG
TNFAIP6	6.35e-08	3.95e-11	18.5025577	15.731488	5.1211682	TNFAIP6
PTGES	6.83e-08	4.53e-11	18.3122192	15.608522	4.8915137	PTGES
IL2RA	7.56e-08	5.33e-11	18.0898395	15.462848	6.6355853	IL2RA
SOCS3	3.01e-07	2.34e-10	16.175413	14.112377	3.5717066	SOCS3
JAK3	3.01e-07	2.37e-10	16.1553545	14.097248	3.7535807	JAK3
TBC1D4	3.25e-07	2.70e-10	-15.9988447	13.978457	-2.272025	TBC1D4
TMEM150B	3.56e-07	3.10e-10	15.8284782	13.847627	1.8344353	TMEM150B
IFITM1	3.69e-07	3.37e-10	15.7314344	13.772386	4.9486501	IFITM1
CHST2	4.33e-07	4.15e-10	15.4805743	13.575427	1.6162763	CHST2
TBC1D9	4.33e-07	4.47e-10	15.394467	13.506991	1.5629508	TBC1D9
RNF144B	4.33e-07	4.49e-10	15.3893894	13.502942	1.7918995	RNF144B
C1RL	4.81e-07	5.36e-10	15.1812454	13.33567	3.7773903	C1RL
GCH1	4.81e-07	5.39e-10	15.175747	13.331216	3.5801984	GCH1
C1QTNF1	4.99e-07	5.84e-10	15.0821014	13.255094	4.034018	C1QTNF1
MCL1	4.99e-07	6.01e-10	15.0497491	13.228673	1.7107863	MCL1
PDE4B	5.14e-07	6.39e-10	14.977958	13.169821	2.6283734	PDE4B
PNRC1	5.21e-07	6.70e-10	14.9245709	13.125853	2.0656464	PNRC1
ANKRD22	5.86e-07	7.79e-10	14.753193	12.983534	4.8870871	ANKRD22
CD180	7.93e-07	1.09e-09	-14.3805981	12.667792	-4.5462329	CD180
HERC6	8.47e-07	1.19e-09	14.2750763	12.57676	2.9886936	HERC6
FBXO6	8.55e-07	1.25e-09	14.2267087	12.534792	2.4295776	FBXO6
CXCR5	8.55e-07	1.28e-09	14.2012672	12.512656	3.0890592	CXCR5
ADAM23	9.13e-07	1.40e-09	14.099442	12.42363	1.9777667	ADAM23
EDN1	9.57e-07	1.51e-09	14.0197135	12.353444	3.9077155	EDN1
GBP5	1.06e-06	1.72e-09	13.8797365	12.229187	4.4148738	GBP5
GRAMD1A	1.08e-06	1.79e-09	13.8331661	12.187553	2.5091324	GRAMD1A
XYLB	1.22e-06	2.10e-09	-13.6632998	12.034428	-1.9277713	XYLB
LINC01093	1.22e-06	2.12e-09	13.6533467	12.025394	3.0826701	LINC01093
COLEC12	1.27e-06	2.33e-09	-13.5549326	11.935694	-4.8411888	COLEC12
TOR1B	1.27e-06	2.37e-09	13.535959	11.918322	2.700479	TOR1B
MCOLN2	1.27e-06	2.39e-09	13.5292652	11.912188	2.9012979	MCOLN2
MYH11	1.27e-06	2.43e-09	13.5121176	11.896458	3.5781483	MYH11
GAS2L3	1.31e-06	2.56e-09	-13.4556461	11.844508	-2.5339899	GAS2L3
H1F0	1.44e-06	2.86e-09	13.3413571	11.738673	2.3716957	H1F0
ARID5B	1.48e-06	3.00e-09	13.2925803	11.693219	2.1646123	ARID5B
IL15RA	1.48e-06	3.08e-09	13.2652759	11.667699	4.0338377	IL15RA
SAMD9	1.48e-06	3.13e-09	13.24933	11.65277	2.9931711	SAMD9
GBP1	1.64e-06	3.57e-09	13.1136109	11.524955	4.1503178	GBP1
SPRY2	1.64e-06	3.61e-09	-13.1027363	11.514655	-2.8721741	SPRY2
SLC23A2	1.66e-06	3.88e-09	-13.027787	11.443428	-1.2869074	SLC23A2
TNIP3	1.66e-06	3.89e-09	13.0252908	11.441049	3.1585555	TNIP3
SLC37A2	1.66e-06	3.91e-09	-13.020938	11.436898	-3.4251463	SLC37A2
IFI27	1.66e-06	3.93e-09	13.0145402	11.430796	5.0555488	IFI27
DHX58	1.66e-06	3.99e-09	12.9991099	11.416064	2.852354	DHX58
HELZ2	1.74e-06	4.26e-09	12.9330431	11.352789	3.6777248	HELZ2
CDK6	1.88e-06	4.70e-09	-12.8340041	11.257317	-1.6428631	CDK6
FAM20A	1.88e-06	4.79e-09	12.8158835	11.239768	3.1937651	FAM20A
NFIL3	1.88e-06	4.83e-09	12.8078866	11.232016	1.8804984	NFIL3
TMEM171	1.88e-06	4.91e-09	12.7905234	11.215166	5.0664764	TMEM171
SIK3	1.88e-06	5.01e-09	12.7704745	11.195682	1.438693	SIK3
TRAF3IP2	1.88e-06	5.06e-09	12.7609307	11.186396	2.0829887	TRAF3IP2
ISG15	1.90e-06	5.24e-09	12.7259781	11.152328	4.5962876	ISG15
ADAMTS14	1.90e-06	5.29e-09	12.7164171	11.142993	2.1656858	ADAMTS14
DNMT3A	2.01e-06	5.73e-09	-12.6375403	11.065707	-1.5688716	DNMT3A
CD80	2.01e-06	5.75e-09	12.634735	11.06295	3.4855519	CD80
WTAP	2.02e-06	5.85e-09	12.6163378	11.04485	1.5847631	WTAP
MTF1	2.04e-06	6.00e-09	12.5913361	11.02021	1.5828467	MTF1
STK39	2.12e-06	6.33e-09	-12.5387299	10.968205	-1.7649381	STK39
STAT4	2.21e-06	6.78e-09	12.4711125	10.90104	4.5786482	STAT4
MEFV	2.21e-06	6.82e-09	12.4655959	10.895545	2.852944	MEFV
PPP1R1A	2.21e-06	6.87e-09	12.4582145	10.888188	3.9116864	PPP1R1A
TNIP1	2.22e-06	7.01e-09	12.4385924	10.868609	2.0987506	TNIP1
IRF7	2.55e-06	8.14e-09	12.2944292	10.723818	3.8830124	IRF7
HIST2H2BF	2.57e-06	8.33e-09	12.2717564	10.700894	1.9095683	HIST2H2BF
ARHGEF9	2.58e-06	8.45e-09	-12.2577349	10.686697	-1.6154775	ARHGEF9
IFIH1	2.64e-06	8.76e-09	12.2232817	10.651743	2.8395339	IFIH1
GBP4	2.64e-06	8.89e-09	12.208954	10.637178	5.1688694	GBP4
TBK1	2.74e-06	9.31e-09	12.164542	10.591925	1.4123672	TBK1
ADAM19	2.74e-06	9.53e-09	12.1423815	10.569284	5.8307982	ADAM19
CSRNP1	2.74e-06	9.54e-09	12.1408013	10.567668	3.5309217	CSRNP1
MGC12916	2.82e-06	9.94e-09	12.1014409	10.52735	2.112207	MGC12916
IFI35	2.82e-06	1.01e-08	12.0829036	10.508317	2.4226276	IFI35
VEGFA	2.82e-06	1.02e-08	12.0776016	10.502868	2.9088635	VEGFA
IL32	2.82e-06	1.03e-08	12.0680884	10.493085	3.3322782	IL32
TNFAIP3	2.83e-06	1.05e-08	12.0526019	10.477144	1.9509407	TNFAIP3
DDX58	2.87e-06	1.07e-08	12.029374	10.453196	3.1019338	DDX58
TARBP1	2.90e-06	1.09e-08	-12.0111147	10.43434	-1.445408	TARBP1
SLC2A6	3.00e-06	1.16e-08	11.9575596	10.378871	2.1263265	SLC2A6
SLC24A3	3.00e-06	1.16e-08	11.9567211	10.378001	3.7482575	SLC24A3
LAD1	3.14e-06	1.22e-08	11.9040239	10.323182	3.0575541	LAD1
CCM2L	3.18e-06	1.25e-08	11.882799	10.301036	2.9111352	CCM2L
PRDM8	3.33e-06	1.33e-08	11.8285677	10.244277	1.8676901	PRDM8
THADA	3.53e-06	1.42e-08	-11.7659794	10.17846	-1.2601327	THADA
RTP4	3.61e-06	1.47e-08	11.7330526	10.143699	2.6593084	RTP4
ME1	3.66e-06	1.51e-08	-11.7100015	10.119309	-2.6023617	ME1
PSTPIP2	3.66e-06	1.52e-08	11.7036307	10.11256	2.171484	PSTPIP2
PLAGL2	3.83e-06	1.61e-08	11.6503979	10.056028	1.6203946	PLAGL2
OASL	3.83e-06	1.63e-08	11.6373106	10.042092	4.7927047	OASL
MCM6	3.83e-06	1.64e-08	-11.6338115	10.038363	-2.1483959	MCM6
IL18	3.92e-06	1.69e-08	11.6034157	10.005929	1.7411167	IL18
LAP3	3.96e-06	1.73e-08	11.5831656	9.984276	1.3315542	LAP3
ZNF462	3.96e-06	1.74e-08	11.5755993	9.976177	2.5516528	ZNF462
SPATC1	4.02e-06	1.78e-08	11.5545677	9.953636	3.049237	SPATC1
CDCA7L	4.32e-06	1.94e-08	-11.4773197	9.870509	-2.1543668	CDCA7L
ADM	4.32e-06	1.95e-08	11.4711463	9.863843	2.7099464	ADM
CENPP	4.41e-06	2.02e-08	-11.4425589	9.832931	-1.5723845	CENPP
PVRL2	4.49e-06	2.08e-08	11.4124134	9.800254	1.7172957	PVRL2
TIMM21	4.49e-06	2.09e-08	-11.410022	9.797658	-1.7293806	TIMM21
PARP9	4.53e-06	2.14e-08	11.3893551	9.775205	2.0655966	PARP9
CDC42EP2	4.53e-06	2.14e-08	11.3862992	9.771881	2.7548076	CDC42EP2
SFXN2	4.56e-06	2.17e-08	-11.3735909	9.758052	-1.9866862	SFXN2
ADPGK	4.77e-06	2.30e-08	11.324225	9.704192	1.2609915	ADPGK
PTGS2	4.84e-06	2.35e-08	11.303411	9.681418	3.5821931	PTGS2
PTPN2	4.86e-06	2.39e-08	11.2873083	9.663771	2.0040236	PTPN2
RSAD2	4.86e-06	2.40e-08	11.2847042	9.660915	5.2458674	RSAD2
C1R	5.00e-06	2.49e-08	11.2519917	9.624986	3.1222245	C1R
MFSD3	5.05e-06	2.54e-08	-11.2343495	9.605569	-1.4515016	MFSD3
GBP2	5.19e-06	2.65e-08	11.1954863	9.562695	2.3599581	GBP2
MT1F	5.19e-06	2.65e-08	11.1951604	9.562335	2.3083838	MT1F
SERPING1	5.25e-06	2.71e-08	11.1763787	9.541564	3.3911313	SERPING1
CD1A	5.25e-06	2.73e-08	-11.1702938	9.534828	-2.2724441	CD1A
LOC731424	5.35e-06	2.80e-08	11.146883	9.50888	3.924607	LOC731424
SLC31A2	5.40e-06	2.86e-08	11.1286602	9.488647	1.4909202	SLC31A2
SLC25A5	5.40e-06	2.87e-08	-11.1249278	9.484499	-1.0378084	SLC25A5
MGAT5	5.52e-06	2.96e-08	-11.0975656	9.454052	-1.574858	MGAT5
CCL8	5.56e-06	3.01e-08	11.0804679	9.434991	4.4094398	CCL8
TMC8	5.56e-06	3.02e-08	-11.0780427	9.432285	-3.2970762	TMC8
CCL19	5.65e-06	3.11e-08	11.0518484	9.403024	6.1279468	CCL19
MYO1G	5.65e-06	3.12e-08	11.0510172	9.402094	3.1372169	MYO1G
TDRD7	5.75e-06	3.22e-08	11.0222682	9.369904	1.8479434	TDRD7
ASS1	5.75e-06	3.22e-08	11.0215372	9.369084	3.250108	ASS1
RAP2C	5.87e-06	3.36e-08	10.9846069	9.327617	1.2575307	RAP2C
C1orf122	5.87e-06	3.36e-08	10.9836729	9.326566	1.8844637	C1orf122
PLSCR1	5.87e-06	3.36e-08	10.9832505	9.326091	2.5454129	PLSCR1
POLD2	5.97e-06	3.45e-08	-10.9614623	9.301563	-1.642778	POLD2
SP140	5.97e-06	3.47e-08	10.9566212	9.296107	3.0587684	SP140
CSF2RB	6.20e-06	3.63e-08	10.9174337	9.251861	1.7757861	CSF2RB
C1S	6.22e-06	3.68e-08	10.9043668	9.237076	3.2350982	C1S
CHST13	6.22e-06	3.69e-08	-10.9012587	9.233556	-2.2023966	CHST13
CLEC4D	6.28e-06	3.78e-08	10.8813191	9.210956	3.5063733	CLEC4D
PROCR	6.28e-06	3.82e-08	10.870947	9.199185	2.3433075	PROCR
IRAK2	6.28e-06	3.84e-08	10.8668408	9.194522	1.7320596	IRAK2
OAS1	6.28e-06	3.86e-08	10.8637025	9.190958	2.2266455	OAS1
MT1A	6.28e-06	3.88e-08	10.8583881	9.184919	3.260475	MT1A
SP110	6.28e-06	3.88e-08	10.8576994	9.184136	2.2814539	SP110
SOCS1	6.32e-06	3.95e-08	10.842843	9.16724	3.3156028	SOCS1
ERN1	6.32e-06	4.00e-08	10.8323286	9.155268	1.1418782	ERN1
STOM	6.32e-06	4.03e-08	10.8257214	9.14774	1.4015629	STOM
CHI3L2	6.32e-06	4.03e-08	10.8244052	9.14624	3.459355	CHI3L2
CCR7	6.32e-06	4.06e-08	10.8184113	9.139407	5.9079552	CCR7
GGTA1P	6.32e-06	4.09e-08	-10.811855	9.131928	-2.9098797	GGTA1P
PIGB	6.32e-06	4.12e-08	10.8056968	9.124899	1.1285642	PIGB
IFIT5	6.32e-06	4.15e-08	10.7987342	9.116949	2.298842	IFIT5
PLA2G15	6.32e-06	4.16e-08	-10.7967494	9.114681	-1.5410382	PLA2G15
INSL3	6.32e-06	4.17e-08	10.7949352	9.112609	2.6598217	INSL3
SP100	6.42e-06	4.26e-08	10.7766164	9.091661	1.2280879	SP100
ADK	6.59e-06	4.40e-08	-10.7485709	9.059527	-1.5959181	ADK
PRKD2	6.73e-06	4.52e-08	10.7250371	9.032505	1.5796284	PRKD2
OSM	6.78e-06	4.59e-08	10.71268	9.018294	2.8761932	OSM
KCNAB2	6.84e-06	4.66e-08	-10.6983626	9.001811	-1.6705807	KCNAB2
ADORA2A	6.84e-06	4.70e-08	10.6924986	8.995054	2.7850177	ADORA2A
TRIM38	6.84e-06	4.71e-08	10.6899272	8.99209	1.4223013	TRIM38
NR4A2	7.05e-06	4.88e-08	10.6586932	8.956036	3.0076678	NR4A2
DENND5A	7.30e-06	5.09e-08	10.6234428	8.915232	1.5271156	DENND5A
SAMD9L	7.42e-06	5.21e-08	10.6039455	8.89261	1.6506532	SAMD9L
PRKDC	7.60e-06	5.36e-08	-10.5785497	8.863088	-1.6433059	PRKDC
EEPD1	7.73e-06	5.49e-08	-10.5591081	8.840446	-2.8988519	EEPD1
USP18	7.81e-06	5.57e-08	10.5455086	8.824584	3.1551814	USP18
CHID1	7.83e-06	5.62e-08	-10.5379992	8.815818	-1.1349166	CHID1
SERINC5	8.10e-06	5.85e-08	-10.5045389	8.776691	-1.3269326	SERINC5
DUSP1	8.13e-06	5.91e-08	10.4963381	8.767084	1.942135	DUSP1
GGT5	8.66e-06	6.32e-08	10.4384768	8.699112	1.9819185	GGT5
ELOVL7	8.82e-06	6.48e-08	10.4178957	8.674854	3.3905523	ELOVL7
ACSL1	9.16e-06	6.77e-08	10.381132	8.631416	1.2632544	ACSL1
NAMPT	9.26e-06	6.89e-08	10.3663582	8.613922	2.1209436	NAMPT
MLEC	9.26e-06	6.91e-08	-10.3629015	8.609825	-1.3309809	MLEC
TNRC6C-AS1	9.56e-06	7.18e-08	-10.331509	8.572568	-1.5292644	TNRC6C-AS1
LAMB1	9.94e-06	7.51e-08	10.2937004	8.527563	2.8410746	LAMB1
VAMP5	1.01e-05	7.64e-08	10.2787272	8.5097	2.7757551	VAMP5
BLZF1	1.03e-05	7.86e-08	10.2551785	8.481559	1.5072583	BLZF1
LRP12	1.03e-05	7.88e-08	10.2529927	8.478945	1.6093103	LRP12
CCL4	1.03e-05	8.00e-08	10.2411335	8.464749	2.9207291	CCL4
TIMM8A	1.03e-05	8.02e-08	-10.2392213	8.462459	-1.2733866	TIMM8A
IFIT1	1.03e-05	8.06e-08	10.2340748	8.456293	4.2328257	IFIT1
PTGIR	1.06e-05	8.29e-08	10.2107303	8.42829	2.4610068	PTGIR
SSTR2	1.07e-05	8.41e-08	10.1990302	8.414234	4.2492864	SSTR2
KLRG1	1.11e-05	8.83e-08	-10.1583232	8.36522	-1.8718813	KLRG1
DBP	1.18e-05	9.49e-08	-10.0991725	8.293694	-2.7389131	DBP
PPP3CC	1.18e-05	9.53e-08	10.0960294	8.289883	1.7732849	PPP3CC
LAMP3	1.18e-05	9.56e-08	10.0928595	8.286039	5.4491209	LAMP3
CMPK2	1.18e-05	9.58e-08	10.0917155	8.284651	3.7437562	CMPK2
UBE4B	1.19e-05	9.71e-08	-10.0802227	8.270702	-1.5307578	UBE4B
HHEX	1.19e-05	9.73e-08	-10.0783278	8.268401	-1.6928337	HHEX
FITM2	1.26e-05	1.03e-07	-10.0303953	8.210069	-1.6596386	FITM2
ZC3H12A	1.27e-05	1.05e-07	10.0161375	8.192671	2.0461032	ZC3H12A
MBOAT1	1.27e-05	1.05e-07	-10.0132372	8.189129	-2.3021209	MBOAT1
CCL3	1.30e-05	1.08e-07	9.9915427	8.162609	2.0875458	CCL3
ANXA9	1.32e-05	1.10e-07	-9.9743306	8.141533	-1.6725234	ANXA9
DDIAS	1.32e-05	1.11e-07	-9.9678867	8.133634	-1.1792155	DDIAS
DDX60	1.32e-05	1.11e-07	9.9670943	8.132663	2.2296899	DDX60
NT5C3A	1.34e-05	1.14e-07	9.9473137	8.108388	3.0507317	NT5C3A
CD274	1.34e-05	1.15e-07	9.9442268	8.104596	3.2935478	CD274
C5orf15	1.35e-05	1.16e-07	9.9378077	8.096707	1.1823098	C5orf15
PDXP	1.35e-05	1.16e-07	-9.9316111	8.089088	-1.2721626	PDXP
WFDC21P	1.35e-05	1.18e-07	9.9231033	8.07862	2.839637	WFDC21P
NMI	1.35e-05	1.18e-07	9.9210335	8.076072	1.6720608	NMI
TNFSF10	1.38e-05	1.22e-07	9.8935204	8.042162	3.9791855	TNFSF10
FFAR4	1.38e-05	1.22e-07	-9.8933742	8.041982	-2.6957245	FFAR4
NHSL2	1.38e-05	1.22e-07	-9.8912567	8.039369	-2.1035728	NHSL2
LINC01137	1.39e-05	1.24e-07	9.8833563	8.029615	2.456674	LINC01137
VEGFB	1.39e-05	1.24e-07	-9.8830344	8.029217	-1.260273	VEGFB
IFIT2	1.41e-05	1.26e-07	9.8651863	8.007156	4.5988174	IFIT2
RNF125	1.43e-05	1.30e-07	-9.8451511	7.982351	-3.2710649	RNF125
A4GALT	1.43e-05	1.30e-07	9.8438404	7.980727	1.3996215	A4GALT
UBXN11	1.43e-05	1.30e-07	-9.8404567	7.976533	-2.6167343	UBXN11
STAT1	1.44e-05	1.32e-07	9.8320981	7.966167	1.4410738	STAT1
CDK2AP2	1.45e-05	1.33e-07	-9.8266299	7.959382	-1.2552034	CDK2AP2
NLRC5	1.46e-05	1.35e-07	9.8138425	7.943502	1.8366248	NLRC5
ATF5	1.46e-05	1.35e-07	9.8120842	7.941318	1.6466563	ATF5
SCO2	1.48e-05	1.37e-07	9.7984904	7.924415	1.1165026	SCO2
GAS7	1.49e-05	1.39e-07	-9.7885801	7.912079	-2.0851863	GAS7
APOBEC3A	1.54e-05	1.45e-07	9.7554689	7.870789	4.131315	APOBEC3A
RUNX2	1.54e-05	1.45e-07	9.7530898	7.867818	2.7162361	RUNX2
KL	1.58e-05	1.50e-07	9.7295291	7.838359	3.0069494	KL
FAM117B	1.64e-05	1.56e-07	-9.6950829	7.79518	-2.0109662	FAM117B
N4BP1	1.67e-05	1.60e-07	9.6772874	7.772823	1.2233072	N4BP1
NEK8	1.67e-05	1.60e-07	9.6756079	7.770711	1.2551835	NEK8
AIFM1	1.67e-05	1.61e-07	-9.6714762	7.765515	-1.1319974	AIFM1
LRP3	1.67e-05	1.61e-07	-9.6685702	7.761859	-1.4378199	LRP3
DAPP1	1.70e-05	1.65e-07	9.650758	7.739429	1.9178051	DAPP1
SLC26A11	1.70e-05	1.65e-07	-9.6492513	7.73753	-2.195567	SLC26A11
PCSK6	1.72e-05	1.68e-07	-9.6366724	7.721667	-1.5032162	PCSK6
HIST1H2BC	1.72e-05	1.70e-07	9.6293649	7.712444	2.8236259	HIST1H2BC
PRKCA	1.72e-05	1.70e-07	-9.6292453	7.712293	-2.4675544	PRKCA
PRPF8	1.83e-05	1.82e-07	-9.5734704	7.641701	-1.0326588	PRPF8
TTC3	1.88e-05	1.87e-07	-9.5501383	7.612069	-1.41316	TTC3
TAP2	1.90e-05	1.90e-07	9.5408575	7.600265	1.763597	TAP2
CHMP5	1.91e-05	1.92e-07	9.5324561	7.589572	1.1102978	CHMP5
ETV7	2.05e-05	2.07e-07	9.4702425	7.510142	3.8600039	ETV7
VTN	2.05e-05	2.08e-07	9.4680318	7.507311	2.1302179	VTN
KCNC4	2.05e-05	2.08e-07	-9.4668577	7.505808	-1.3537342	KCNC4
OAS3	2.06e-05	2.11e-07	9.4582584	7.494792	2.5936641	OAS3
GPAM	2.06e-05	2.11e-07	-9.4554274	7.491163	-1.050595	GPAM
MCM2	2.06e-05	2.12e-07	-9.4526874	7.48765	-1.8583919	MCM2
GBP1P1	2.07e-05	2.14e-07	9.4470616	7.480435	4.1133904	GBP1P1
PSMB9	2.21e-05	2.30e-07	9.3906428	7.407882	1.3374817	PSMB9
SLC27A1	2.21e-05	2.31e-07	-9.3875894	7.403946	-1.4746725	SLC27A1
NFKB1	2.29e-05	2.40e-07	9.3567392	7.364111	1.3534717	NFKB1
SLC17A9	2.29e-05	2.40e-07	-9.3557804	7.362871	-2.2386919	SLC17A9
AIFM2	2.35e-05	2.47e-07	9.333138	7.333563	1.774111	AIFM2
ABHD14A-ACY1	2.39e-05	2.54e-07	-9.3117334	7.305804	-0.9078006	ABHD14A-ACY1
VSIG10L	2.39e-05	2.55e-07	9.3105864	7.304315	1.4506563	VSIG10L
DARS2	2.39e-05	2.55e-07	-9.3091698	7.302476	-1.1649857	DARS2
ETS2	2.41e-05	2.59e-07	9.2967296	7.286315	1.6588719	ETS2
PML	2.41e-05	2.60e-07	9.2938849	7.282617	2.4811366	PML
RPS23	2.41e-05	2.60e-07	-9.2926356	7.280993	-1.1888308	RPS23
GALNT11	2.42e-05	2.62e-07	-9.2888586	7.276081	-1.1496273	GALNT11
NKG7	2.43e-05	2.64e-07	9.2810407	7.265909	4.661894	NKG7
PEMT	2.43e-05	2.65e-07	-9.2781095	7.262093	-1.0174168	PEMT
EPSTI1	2.43e-05	2.66e-07	9.2755994	7.258825	3.2327662	EPSTI1
SH3PXD2A	2.46e-05	2.70e-07	-9.2643585	7.24418	-1.579127	SH3PXD2A
GTPBP2	2.49e-05	2.75e-07	9.2506752	7.226333	1.3099805	GTPBP2
CXCL9	2.49e-05	2.76e-07	9.2485138	7.223512	6.1706843	CXCL9
CD300LB	2.52e-05	2.81e-07	-9.2351043	7.205998	-2.0746723	CD300LB
XAF1	2.52e-05	2.81e-07	9.2328431	7.203043	2.4514602	XAF1
VAT1	2.55e-05	2.86e-07	-9.2198895	7.186101	-1.2258552	VAT1
LTA4H	2.57e-05	2.88e-07	-9.2138372	7.178179	-1.8222633	LTA4H
PSME2	2.57e-05	2.91e-07	9.2081758	7.170765	1.5071794	PSME2
KYNU	2.57e-05	2.91e-07	9.2066215	7.168729	1.307753	KYNU
TLE4	2.60e-05	2.96e-07	9.1945896	7.152957	1.1727356	TLE4
DCP1A	2.62e-05	2.99e-07	9.186333	7.142125	1.4555092	DCP1A
TAP1	2.62e-05	3.00e-07	9.1825409	7.137147	2.075988	TAP1
CSF3	2.71e-05	3.12e-07	9.1541959	7.099886	2.5230063	CSF3
ABTB2	2.77e-05	3.20e-07	9.1350517	7.074668	4.5087217	ABTB2
C10orf128	2.79e-05	3.23e-07	-9.1268569	7.06386	-2.2467254	C10orf128
HERC5	2.79e-05	3.24e-07	9.1255404	7.062123	3.7881601	HERC5
IFI44	2.79e-05	3.28e-07	9.1163282	7.049963	2.7956988	IFI44
MBNL3	2.79e-05	3.28e-07	-9.1158795	7.04937	-1.9145185	MBNL3
CSTA	2.79e-05	3.28e-07	9.1156847	7.049113	1.5466108	CSTA
PTGER4	2.82e-05	3.33e-07	9.1043134	7.034088	1.4505281	PTGER4
AIM2	2.87e-05	3.39e-07	9.0904805	7.01579	4.8963401	AIM2
IFIT3	2.88e-05	3.41e-07	9.0852598	7.008879	4.0524857	IFIT3
ARID4B	2.91e-05	3.47e-07	9.0732656	6.992988	0.9615252	ARID4B
C15orf48	2.93e-05	3.50e-07	9.0650108	6.982041	2.0325943	C15orf48
NUP210	2.98e-05	3.57e-07	-9.0512579	6.963786	-2.3491703	NUP210
PRR11	3.03e-05	3.65e-07	-9.0346578	6.941723	-1.6464062	PRR11
STAT2	3.03e-05	3.66e-07	9.0321156	6.938341	1.5575026	STAT2
SRGAP3	3.08e-05	3.73e-07	-9.018016	6.919571	-1.5832962	SRGAP3
RCCD1	3.09e-05	3.75e-07	-9.0128611	6.912703	-1.2503477	RCCD1
XPOT	3.10e-05	3.78e-07	-9.0075966	6.905685	-0.9668957	XPOT
IL7R	3.14e-05	3.84e-07	8.9957754	6.889916	3.7294083	IL7R
APOL6	3.16e-05	3.88e-07	8.9873968	6.878729	1.6270168	APOL6
USP11	3.16e-05	3.90e-07	8.9840283	6.874229	1.4612354	USP11
APOL3	3.24e-05	4.01e-07	8.96307	6.846202	2.6104627	APOL3
EEF1G	3.34e-05	4.14e-07	-8.9388568	6.813757	-1.1093147	EEF1G
BTG3	3.39e-05	4.22e-07	8.9253319	6.795604	1.40898	BTG3
SLC25A28	3.39e-05	4.25e-07	8.9199774	6.788411	1.9993167	SLC25A28
SLC25A39	3.39e-05	4.25e-07	-8.9192615	6.787449	-0.8570918	SLC25A39
LGR4	3.46e-05	4.35e-07	-8.9012643	6.763247	-2.5655948	LGR4
TXNRD3	3.48e-05	4.40e-07	-8.8942367	6.753786	-1.9034914	TXNRD3
EIF2AK2	3.48e-05	4.41e-07	8.8922614	6.751125	1.9248783	EIF2AK2
HIST2H2BE	3.48e-05	4.42e-07	8.890572	6.74885	1.8956654	HIST2H2BE
SELM	3.49e-05	4.46e-07	8.8830032	6.73865	1.4982605	SELM
TMEM97	3.49e-05	4.47e-07	-8.8814297	6.736529	-2.0129005	TMEM97
TLR5	3.49e-05	4.47e-07	-8.8813883	6.736473	-3.1574926	TLR5
DOPEY2	3.49e-05	4.50e-07	-8.8773647	6.731047	-1.5669446	DOPEY2
GGCT	3.51e-05	4.54e-07	-8.870066	6.7212	-1.4123909	GGCT
C19orf66	3.51e-05	4.55e-07	8.8685824	6.719198	1.7730347	C19orf66
TM4SF1	3.55e-05	4.62e-07	8.8574226	6.704127	2.4127833	TM4SF1
DYNLT1	3.59e-05	4.69e-07	8.8452135	6.687623	1.9180882	DYNLT1
HIST2H2AA3	3.59e-05	4.70e-07	8.8442642	6.686339	1.8348324	HIST2H2AA3
GPR82	3.60e-05	4.72e-07	-8.8402427	6.680898	-2.8935804	GPR82
GATM	3.62e-05	4.77e-07	-8.833764	6.672129	-2.4324627	GATM
BST2	3.66e-05	4.83e-07	8.8230609	6.657631	1.4364064	BST2
GOT1	3.67e-05	4.86e-07	-8.8195543	6.652878	-0.9339759	GOT1
GADD45G	3.70e-05	4.92e-07	8.8103211	6.640356	2.3892923	GADD45G
MT1E	3.78e-05	5.04e-07	8.7927179	6.616455	3.0257175	MT1E
TFPI2	3.84e-05	5.14e-07	8.77675	6.594741	1.5806924	TFPI2
TAGAP	3.84e-05	5.15e-07	8.7755165	6.593063	1.9334054	TAGAP
VRK2	3.85e-05	5.17e-07	8.7730244	6.589671	0.9855968	VRK2
SNRPN	3.87e-05	5.22e-07	-8.7665332	6.580832	-1.0771192	SNRPN
FILIP1L	3.90e-05	5.28e-07	8.7577754	6.568899	1.2878111	FILIP1L
NSUN7	3.92e-05	5.32e-07	8.7518701	6.560848	3.3985539	NSUN7
GCSHP3	3.95e-05	5.38e-07	-8.7440424	6.550169	-2.2036528	GCSHP3
SCAI	3.95e-05	5.40e-07	-8.7411954	6.546283	-1.2791625	SCAI
APOBEC3G	4.03e-05	5.52e-07	8.7251045	6.524302	1.9209626	APOBEC3G
FAM26F	4.04e-05	5.55e-07	8.7208471	6.518481	4.1882876	FAM26F
H1FX	4.04e-05	5.57e-07	8.7183037	6.515003	1.3833965	H1FX
ZNF703	4.04e-05	5.58e-07	-8.7167093	6.512822	-1.831359	ZNF703
CD82	4.04e-05	5.59e-07	8.7147195	6.510099	1.0619271	CD82
STK17A	4.12e-05	5.73e-07	8.6971306	6.486014	2.0081895	STK17A
DNM3	4.14e-05	5.78e-07	-8.6911056	6.477755	-2.4088643	DNM3
FERMT2	4.15e-05	5.81e-07	8.686865	6.47194	2.133262	FERMT2
RELB	4.16e-05	5.83e-07	8.6839628	6.467958	1.8884699	RELB
MYPOP	4.18e-05	5.88e-07	8.6783557	6.460263	1.2185644	MYPOP
PSMB8	4.26e-05	6.01e-07	8.661928	6.437697	1.0210028	PSMB8
TANC2	4.33e-05	6.13e-07	-8.6477849	6.418242	-1.8335783	TANC2
TMC6	4.46e-05	6.33e-07	-8.6240277	6.385508	-1.1511075	TMC6
B4GALT1	4.47e-05	6.38e-07	8.6186147	6.378039	1.3930328	B4GALT1
TBC1D17	4.47e-05	6.38e-07	-8.6182137	6.377486	-1.0253172	TBC1D17
GNG7	4.54e-05	6.50e-07	-8.6047942	6.358956	-1.8990813	GNG7
RNF166	4.56e-05	6.55e-07	-8.5986085	6.350407	-1.4763514	RNF166
HESX1	4.56e-05	6.57e-07	8.5970511	6.348253	3.8721773	HESX1
TLK2	4.60e-05	6.65e-07	8.587789	6.335442	1.1260674	TLK2
POLD1	4.68e-05	6.78e-07	-8.5735297	6.315698	-1.0701534	POLD1
FKRP	4.68e-05	6.79e-07	8.5722794	6.313965	1.0116811	FKRP
REPS2	4.70e-05	6.84e-07	-8.5667591	6.306314	-1.5390103	REPS2
BIN1	4.70e-05	6.89e-07	-8.5623256	6.300166	-1.2324364	BIN1
MX1	4.70e-05	6.89e-07	8.5618801	6.299549	2.8516413	MX1
HIVEP2	4.78e-05	7.03e-07	8.5473845	6.279431	2.9479271	HIVEP2
CASP7	4.78e-05	7.04e-07	8.5462627	6.277873	1.34352	CASP7
WDR35	4.78e-05	7.06e-07	-8.5436693	6.27427	-1.4540807	WDR35
NFKBIE	4.84e-05	7.20e-07	8.530107	6.255418	1.3730178	NFKBIE
SPATA12	4.84e-05	7.21e-07	-8.5283731	6.253006	-2.3104387	SPATA12
CYFIP1	4.84e-05	7.23e-07	-8.5265527	6.250474	-1.2084585	CYFIP1
EBI3	4.84e-05	7.26e-07	8.5242835	6.247316	4.6917216	EBI3
LIMK2	4.84e-05	7.28e-07	8.5214112	6.243319	1.9840274	LIMK2
ZNF93	4.84e-05	7.28e-07	-8.5213213	6.243194	-1.4689043	ZNF93
TP53INP2	4.84e-05	7.29e-07	8.5202957	6.241766	1.6462426	TP53INP2
CD9	4.90e-05	7.42e-07	-8.5082794	6.225029	-1.7934015	CD9
ADAT2	4.90e-05	7.42e-07	-8.5075539	6.224018	-1.9099032	ADAT2
IL3RA	4.91e-05	7.45e-07	8.5045802	6.219873	3.7968419	IL3RA
CREBRF	5.17e-05	7.88e-07	8.4645111	6.163915	1.528799	CREBRF
PXMP2	5.17e-05	7.90e-07	-8.4625343	6.161149	-2.1216777	PXMP2
BLVRB	5.22e-05	7.99e-07	-8.4546142	6.150063	-1.6742928	BLVRB
MRPS34	5.39e-05	8.27e-07	-8.4292432	6.114497	-1.1849399	MRPS34
RELA	5.43e-05	8.36e-07	8.4219489	6.104257	1.2879069	RELA
ISG20	5.43e-05	8.38e-07	8.4196294	6.100999	3.358174	ISG20
ZNF589	5.47e-05	8.48e-07	-8.4113767	6.089403	-1.2143247	ZNF589
SAMSN1	5.47e-05	8.48e-07	8.4110844	6.088992	2.0958664	SAMSN1
GPR34	5.49e-05	8.55e-07	-8.405652	6.081354	-5.8509355	GPR34
CCL5	5.51e-05	8.60e-07	8.4010669	6.074905	2.3022222	CCL5
IL15	5.57e-05	8.71e-07	8.3922125	6.062442	2.1019958	IL15
PLEKHG3	5.63e-05	8.83e-07	8.3821439	6.048259	2.4015103	PLEKHG3
DTX3L	5.65e-05	8.89e-07	8.3777182	6.04202	1.4055832	DTX3L
XRN1	5.68e-05	8.95e-07	8.3724317	6.034565	1.9804208	XRN1
NFKB2	5.68e-05	9.00e-07	8.3688136	6.029461	2.1045745	NFKB2
ABHD2	5.68e-05	9.01e-07	-8.3678876	6.028154	-1.7411668	ABHD2
ABAT	5.79e-05	9.20e-07	-8.3532203	6.007444	-1.292365	ABAT
AHNAK	5.85e-05	9.32e-07	-8.3431836	5.993256	-1.4122055	AHNAK
KIAA1958	5.88e-05	9.41e-07	8.3363368	5.98357	2.2374961	KIAA1958
PKP4	5.88e-05	9.42e-07	-8.3356785	5.982639	-1.5431917	PKP4
SLC39A10	5.88e-05	9.44e-07	-8.3341099	5.980419	-2.0878758	SLC39A10
TRAFD1	5.98e-05	9.63e-07	8.3199407	5.960352	1.6149907	TRAFD1
KIAA0930	6.02e-05	9.71e-07	-8.3141696	5.952171	-0.9398496	KIAA0930
ANKH	6.02e-05	9.75e-07	-8.3115156	5.948408	-2.4865753	ANKH
CLIP4	6.02e-05	9.77e-07	-8.3097933	5.945965	-1.2509074	CLIP4
SNX10	6.03e-05	9.81e-07	8.3066224	5.941467	1.7754917	SNX10
UPK3B	6.06e-05	9.88e-07	8.3021393	5.935105	1.4114143	UPK3B
PDGFC	6.08e-05	9.94e-07	-8.2973596	5.928319	-1.9246082	PDGFC
KIAA0391	6.09e-05	1.00e-06	-8.2926902	5.921687	-1.0570018	KIAA0391
MMD	6.09e-05	1.00e-06	-8.2915555	5.920075	-2.8157047	MMD
PCYOX1	6.09e-05	1.00e-06	-8.2902646	5.918241	-1.0098463	PCYOX1
ACACA	6.09e-05	1.01e-06	-8.2892907	5.916857	-1.5424824	ACACA
IPO11	6.13e-05	1.02e-06	-8.2804011	5.90422	-0.9284594	IPO11
BPHL	6.13e-05	1.02e-06	-8.2796565	5.903161	-1.2191516	BPHL
PTGER2	6.13e-05	1.02e-06	8.2795143	5.902959	1.5412405	PTGER2
FOXRED2	6.17e-05	1.03e-06	-8.2729238	5.893582	-1.7076883	FOXRED2
MAPRE2	6.17e-05	1.03e-06	-8.2712548	5.891207	-0.9100816	MAPRE2
HIVEP1	6.33e-05	1.06e-06	8.2512512	5.862711	1.0225251	HIVEP1
ZNFX1	6.33e-05	1.06e-06	8.2489857	5.85948	1.5343203	ZNFX1
HLA-F	6.34e-05	1.07e-06	8.2467916	5.856351	1.1127734	HLA-F
IRF4	6.44e-05	1.09e-06	8.2335133	5.837399	4.7003847	IRF4
XPNPEP3	6.51e-05	1.11e-06	-8.2210599	5.819605	-0.9832128	XPNPEP3
ERCC2	6.51e-05	1.11e-06	-8.2207353	5.819141	-1.3174679	ERCC2
FOCAD	6.51e-05	1.11e-06	-8.2200456	5.818155	-1.1396677	FOCAD
GPD2	6.56e-05	1.12e-06	8.2116052	5.806082	1.2228295	GPD2
TSEN2	6.56e-05	1.12e-06	-8.211548	5.806	-1.0585803	TSEN2
CD22	6.57e-05	1.13e-06	-8.2090717	5.802456	-2.7435627	CD22
RYBP	6.67e-05	1.15e-06	8.1963552	5.784246	1.0548684	RYBP
HS2ST1	6.76e-05	1.16e-06	-8.1852955	5.768392	-1.6790082	HS2ST1
NFKBIZ	6.79e-05	1.17e-06	8.179984	5.760772	1.2706072	NFKBIZ
PREPL	6.81e-05	1.18e-06	-8.1733638	5.75127	-0.8952624	PREPL
TRANK1	6.81e-05	1.18e-06	8.1732352	5.751085	2.7097361	TRANK1
STAT3	6.81e-05	1.18e-06	8.1730372	5.750801	0.8450729	STAT3
EEF1B2	7.01e-05	1.22e-06	-8.150802	5.718843	-1.0309216	EEF1B2
MIR3945	7.02e-05	1.23e-06	8.1485669	5.715628	2.3070338	MIR3945
FAM179B	7.05e-05	1.23e-06	8.1439287	5.708952	1.2610608	FAM179B
CASP5	7.08e-05	1.24e-06	8.1388592	5.701653	3.1689023	CASP5
ADAR	7.14e-05	1.26e-06	8.1314626	5.690997	1.1177107	ADAR
CNP	7.17e-05	1.27e-06	8.1260952	5.68326	1.9574483	CNP
USF2	7.17e-05	1.27e-06	-8.1253623	5.682203	-0.9695916	USF2
TRPC4AP	7.17e-05	1.27e-06	8.1238676	5.680048	0.8056445	TRPC4AP
MMAB	7.17e-05	1.27e-06	-8.1222788	5.677756	-1.0794485	MMAB
HS3ST2	7.23e-05	1.29e-06	-8.1141361	5.666007	-3.9667092	HS3ST2
CFL1P1	7.41e-05	1.32e-06	8.0953993	5.638941	3.525402	CFL1P1
CCNE1	7.42e-05	1.33e-06	-8.0934054	5.636058	-1.7079353	CCNE1
CRELD2	7.43e-05	1.33e-06	-8.0894272	5.630304	-1.032637	CRELD2
MRC1	7.43e-05	1.34e-06	-8.0884323	5.628865	-3.07736	MRC1
PPIP5K2	7.43e-05	1.34e-06	-8.0873325	5.627274	-0.8482661	PPIP5K2
PI4KA	7.43e-05	1.34e-06	-8.0858332	5.625104	-0.7963061	PI4KA
C21orf91	7.43e-05	1.35e-06	8.0834774	5.621695	1.4257107	C21orf91
KLHL28	7.43e-05	1.35e-06	8.0827933	5.620705	1.1105305	KLHL28
TSPAN15	7.51e-05	1.36e-06	-8.0736112	5.607409	-2.2580941	TSPAN15
KIAA0247	7.53e-05	1.37e-06	8.0696647	5.601691	0.9010987	KIAA0247
FAM168A	7.58e-05	1.39e-06	8.0613449	5.589631	1.3628107	FAM168A
S100A4	7.58e-05	1.39e-06	-8.0612712	5.589524	-1.3662367	S100A4
FRMD4B	7.58e-05	1.39e-06	-8.0605058	5.588414	-1.2560646	FRMD4B
MAZ	7.60e-05	1.40e-06	-8.057142	5.583534	-1.4430813	MAZ
PDK3	7.69e-05	1.42e-06	-8.0462209	5.567683	-1.1369418	PDK3
HAPLN3	7.69e-05	1.42e-06	8.0454899	5.566622	3.6255225	HAPLN3
CFLAR	7.77e-05	1.44e-06	8.0364244	5.553451	1.3267876	CFLAR
TM7SF2	7.81e-05	1.45e-06	-8.0301949	5.544395	-1.3028429	TM7SF2
PRPF3	7.81e-05	1.45e-06	8.0298918	5.543954	1.0592875	PRPF3
MX2	7.81e-05	1.46e-06	8.0283231	5.541673	2.4591026	MX2
IL4R	7.82e-05	1.46e-06	8.0261183	5.538465	0.9416979	IL4R
LOC100129550	8.24e-05	1.54e-06	-7.9885751	5.483758	-1.4074758	LOC100129550
TPCN1	8.24e-05	1.55e-06	-7.9864984	5.480727	-1.6372152	TPCN1
OAS2	8.28e-05	1.56e-06	7.9820918	5.474292	2.4533264	OAS2
HMGN2P46	8.32e-05	1.57e-06	7.9765656	5.46622	2.9667067	HMGN2P46
TMEM143	8.34e-05	1.58e-06	-7.9734441	5.461658	-1.1718347	TMEM143
RAB24	8.41e-05	1.59e-06	7.9664832	5.451481	0.9477382	RAB24
NPM3	8.63e-05	1.64e-06	-7.9468935	5.422806	-1.0338637	NPM3
ASRGL1	8.67e-05	1.65e-06	-7.941944	5.415553	-1.579124	ASRGL1
DNAJA1	8.67e-05	1.65e-06	7.9408572	5.41396	1.2601281	DNAJA1
GPD1L	8.69e-05	1.66e-06	-7.9376847	5.409309	-1.7933507	GPD1L
FOXN3	8.72e-05	1.67e-06	-7.9334826	5.403146	-0.903541	FOXN3
LILRB4	8.78e-05	1.68e-06	7.9267703	5.393298	1.2646092	LILRB4
HELB	8.78e-05	1.69e-06	7.9247938	5.390397	1.9253242	HELB
SOD2	8.78e-05	1.69e-06	7.9234101	5.388365	1.025797	SOD2
GCC2	8.78e-05	1.69e-06	7.9227219	5.387355	1.0531671	GCC2
EIF3L	8.79e-05	1.70e-06	-7.9210764	5.384939	-0.9948939	EIF3L
ARNT2	8.83e-05	1.71e-06	7.9163535	5.378002	2.4181927	ARNT2
DNPH1	8.88e-05	1.73e-06	-7.9104585	5.36934	-1.557466	DNPH1
PSME1	8.96e-05	1.75e-06	7.9015882	5.356297	0.8696306	PSME1
GPI	8.96e-05	1.75e-06	-7.9013156	5.355896	-0.726164	GPI
CBX5	9.26e-05	1.81e-06	-7.8775	5.320825	-1.3136641	CBX5
JMJD7-PLA2G4B	9.29e-05	1.82e-06	7.8726473	5.31367	1.5544005	JMJD7-PLA2G4B
CLN6	9.29e-05	1.82e-06	-7.8718817	5.312541	-0.9733257	CLN6
SRSF6	9.29e-05	1.83e-06	-7.8697664	5.309421	-0.957235	SRSF6
NCF1C	9.29e-05	1.83e-06	7.8694332	5.30893	2.423277	NCF1C
GINS1	9.57e-05	1.89e-06	-7.8475071	5.276552	-1.7409537	GINS1
PDCD1LG2	9.69e-05	1.92e-06	7.8374758	5.261718	1.2503232	PDCD1LG2
PLD1	9.79e-05	1.94e-06	7.8287307	5.248776	1.1779043	PLD1
ALG3	9.88e-05	1.96e-06	-7.8214478	5.237989	-0.8762811	ALG3
SND1	9.93e-05	1.98e-06	-7.8164488	5.230582	-0.7812868	SND1
GUF1	9.93e-05	1.98e-06	-7.8153028	5.228883	-1.0382517	GUF1
GPR125	1.00e-04	2.01e-06	-7.805242	5.213963	-0.9367714	GPR125
PARP10	1.00e-04	2.01e-06	7.804707	5.213169	1.4700491	PARP10
NKD1	1.00e-04	2.01e-06	7.8044649	5.21281	1.0933433	NKD1
RPLP0	1.02e-04	2.05e-06	-7.792936	5.195695	-0.8454311	RPLP0
TRAF1	1.02e-04	2.05e-06	7.7917386	5.193916	2.729533	TRAF1
DEPTOR	1.02e-04	2.05e-06	-7.7904973	5.192072	-1.9512111	DEPTOR
EDNRB	1.02e-04	2.07e-06	-7.7868886	5.18671	-2.3772681	EDNRB
MRPS15	1.02e-04	2.07e-06	-7.7836408	5.181883	-0.906532	MRPS15
FAM122C	1.03e-04	2.08e-06	7.7805121	5.177231	1.4913392	FAM122C
RNFT2	1.03e-04	2.09e-06	-7.7788714	5.174791	-1.3014722	RNFT2
QARS	1.04e-04	2.11e-06	-7.7706047	5.162493	-0.6955749	QARS
PPM1K	1.04e-04	2.13e-06	7.7649279	5.154042	2.2418225	PPM1K
ZNF687	1.06e-04	2.17e-06	7.7524306	5.135423	0.8385768	ZNF687
NFE2L3	1.06e-04	2.17e-06	7.7516822	5.134308	2.0731294	NFE2L3
CCDC34	1.06e-04	2.17e-06	-7.7515109	5.134052	-1.3344251	CCDC34
HTT	1.06e-04	2.20e-06	-7.7449	5.124194	-0.9182303	HTT
TMCC1-AS1	1.07e-04	2.20e-06	-7.7423589	5.120403	-1.2790983	TMCC1-AS1
POLE2	1.07e-04	2.21e-06	-7.741908	5.11973	-1.355639	POLE2
UBE2L6	1.08e-04	2.24e-06	7.7329681	5.106386	1.4156811	UBE2L6
SLC25A10	1.09e-04	2.26e-06	-7.724124	5.093174	-1.5240283	SLC25A10
KIAA0226	1.10e-04	2.29e-06	7.7177227	5.083605	1.395457	KIAA0226
ICAM1	1.10e-04	2.29e-06	7.7170518	5.082602	1.0996606	ICAM1
PLCXD1	1.11e-04	2.33e-06	-7.7059615	5.06601	-1.7356813	PLCXD1
SLCO3A1	1.12e-04	2.34e-06	7.7021928	5.060368	1.2058213	SLCO3A1
ACO2	1.12e-04	2.34e-06	-7.7006764	5.058097	-0.8604285	ACO2
HEIH	1.12e-04	2.36e-06	7.6962548	5.051474	1.0193009	HEIH
PTPLB	1.12e-04	2.37e-06	-7.693725	5.047684	-0.8737211	PTPLB
TFAP4	1.12e-04	2.37e-06	-7.6931508	5.046823	-1.0060833	TFAP4
LRMP	1.12e-04	2.38e-06	-7.6915635	5.044444	-1.2807634	LRMP
NFKBIA	1.13e-04	2.39e-06	7.6865915	5.036991	0.999835	NFKBIA
LRP1	1.13e-04	2.39e-06	-7.6863461	5.036623	-1.1214147	LRP1
CEP78	1.13e-04	2.40e-06	-7.6846891	5.034138	-1.2816469	CEP78
BLM	1.13e-04	2.42e-06	-7.6798452	5.026872	-1.9934051	BLM
SNRNP200	1.14e-04	2.43e-06	-7.6768921	5.022441	-0.7167568	SNRNP200
SLC2A8	1.14e-04	2.44e-06	-7.6742711	5.018507	-1.5193184	SLC2A8
MTHFD1L	1.15e-04	2.46e-06	-7.6673089	5.008053	-1.2602787	MTHFD1L
TLE3	1.15e-04	2.46e-06	-7.6668945	5.00743	-2.1448902	TLE3
SESN2	1.15e-04	2.48e-06	7.6623193	5.000557	1.6773365	SESN2
UBE2D1	1.15e-04	2.49e-06	7.6595966	4.996465	0.9183398	UBE2D1
TRIM21	1.15e-04	2.51e-06	7.6552515	4.989933	1.1879647	TRIM21
ACHE	1.15e-04	2.51e-06	7.6546557	4.989037	3.2678551	ACHE
LOC644090	1.15e-04	2.51e-06	7.6544311	4.988699	2.8768492	LOC644090
CXCL11	1.15e-04	2.51e-06	7.6533381	4.987055	5.4997242	CXCL11
DENND4C	1.15e-04	2.51e-06	-7.6532259	4.986887	-0.9839264	DENND4C
P2RY8	1.16e-04	2.54e-06	-7.6468488	4.977293	-2.9127099	P2RY8
MNS1	1.17e-04	2.57e-06	-7.6375312	4.963267	-2.2762294	MNS1
SH3PXD2B	1.17e-04	2.57e-06	7.6371636	4.962713	1.518935	SH3PXD2B
NDC1	1.18e-04	2.60e-06	-7.6315139	4.954203	-1.1651025	NDC1
IL10RA	1.19e-04	2.62e-06	7.6240833	4.943002	0.9767466	IL10RA
ZMYM6NB	1.21e-04	2.68e-06	7.6112096	4.92358	1.1983925	ZMYM6NB
ASB13	1.22e-04	2.70e-06	-7.6062469	4.916087	-1.0676002	ASB13
ZBTB17	1.23e-04	2.72e-06	7.599505	4.905903	0.9288067	ZBTB17
ZNF121	1.24e-04	2.76e-06	-7.5911135	4.893218	-0.8765679	ZNF121
SLC46A1	1.24e-04	2.76e-06	-7.5903306	4.892033	-2.6353332	SLC46A1
LYSMD2	1.25e-04	2.77e-06	7.5876313	4.887951	1.7362465	LYSMD2
MGC27345	1.25e-04	2.78e-06	-7.5860224	4.885517	-1.1786731	MGC27345
CCL15-CCL14	1.26e-04	2.82e-06	7.576232	4.870698	3.3933659	CCL15-CCL14
FAM168B	1.26e-04	2.83e-06	-7.574301	4.867774	-0.9352373	FAM168B
COQ10B	1.27e-04	2.84e-06	7.570913	4.862642	0.8701369	COQ10B
OGFRL1	1.27e-04	2.84e-06	7.570068	4.861362	0.8681767	OGFRL1
PCYT2	1.27e-04	2.86e-06	-7.56682	4.85644	-1.0122052	PCYT2
FAM111B	1.29e-04	2.90e-06	-7.5572873	4.841988	-3.9833502	FAM111B
LOC286437	1.31e-04	2.96e-06	-7.5437436	4.821432	-1.0702363	LOC286437
ELF4	1.31e-04	2.97e-06	7.5420991	4.818935	1.0731474	ELF4
EIF4B	1.31e-04	2.97e-06	-7.5420656	4.818884	-0.9671156	EIF4B
ADAM15	1.32e-04	3.00e-06	-7.5339876	4.80661	-1.210434	ADAM15
CECR5	1.33e-04	3.03e-06	-7.5277094	4.797065	-0.9078919	CECR5
NDP	1.33e-04	3.03e-06	7.5267341	4.795582	3.3468813	NDP
EPHX1	1.34e-04	3.07e-06	-7.5199366	4.78524	-1.0432585	EPHX1
LOC100996740	1.34e-04	3.07e-06	7.5185945	4.783198	1.3507158	LOC100996740
FARSB	1.34e-04	3.08e-06	-7.517353	4.781308	-1.3319605	FARSB
M1AP	1.34e-04	3.08e-06	-7.5160336	4.7793	-1.3167639	M1AP
APOBEC3D	1.34e-04	3.09e-06	7.5141466	4.776427	3.1176242	APOBEC3D
LAG3	1.34e-04	3.09e-06	7.5136568	4.775681	2.7096737	LAG3
RRAD	1.34e-04	3.10e-06	7.5121099	4.773325	2.7312425	RRAD
GRIPAP1	1.35e-04	3.12e-06	7.5083581	4.767611	1.0357389	GRIPAP1
SMCR8	1.35e-04	3.13e-06	7.5066562	4.765018	1.1092483	SMCR8
SGK1	1.35e-04	3.13e-06	-7.5052353	4.762853	-1.7847245	SGK1
DDX60L	1.38e-04	3.20e-06	7.4907479	4.740763	1.6120862	DDX60L
HPGDS	1.38e-04	3.21e-06	-7.4888046	4.737797	-2.5282223	HPGDS
CDC6	1.39e-04	3.25e-06	-7.4814474	4.726566	-3.0355975	CDC6
TECR	1.39e-04	3.25e-06	-7.481094	4.726026	-0.9807234	TECR
GMPR	1.40e-04	3.28e-06	7.4737884	4.714867	2.721736	GMPR
LHFP	1.40e-04	3.29e-06	7.4725595	4.712989	1.9298967	LHFP
KLHDC7B	1.40e-04	3.29e-06	7.4722818	4.712564	2.1599061	KLHDC7B
SETD7	1.42e-04	3.33e-06	-7.4645062	4.700677	-0.9225261	SETD7
LRP10	1.42e-04	3.34e-06	7.4625858	4.69774	0.9204638	LRP10
MLST8	1.42e-04	3.35e-06	-7.4605771	4.694667	-0.7529886	MLST8
GRHPR	1.42e-04	3.37e-06	-7.4572225	4.689534	-0.768459	GRHPR
SNX5	1.43e-04	3.38e-06	-7.4546609	4.685613	-0.9288818	SNX5
GTPBP1	1.45e-04	3.44e-06	7.4431415	4.667972	1.4756997	GTPBP1
RPS26	1.45e-04	3.45e-06	-7.4408406	4.664446	-1.0341781	RPS26
SEMA4D	1.45e-04	3.46e-06	7.4388405	4.66138	1.8870983	SEMA4D
AMICA1	1.46e-04	3.49e-06	-7.4343901	4.654558	-2.7068805	AMICA1
SORL1	1.46e-04	3.50e-06	-7.4320628	4.650988	-2.4710825	SORL1
LOC100505592	1.46e-04	3.51e-06	-7.4303999	4.648438	-2.3581037	LOC100505592
JAKMIP2	1.46e-04	3.51e-06	-7.4302156	4.648155	-1.7359763	JAKMIP2
FAM172A	1.47e-04	3.52e-06	-7.4273974	4.643831	-1.095203	FAM172A
RIPK2	1.47e-04	3.54e-06	7.4243144	4.6391	1.505843	RIPK2
RPS5	1.47e-04	3.56e-06	-7.4209302	4.633905	-0.8608567	RPS5
HLA-L	1.47e-04	3.56e-06	7.4206384	4.633457	1.0194586	HLA-L
MXD4	1.48e-04	3.58e-06	-7.4163092	4.626809	-1.2548147	MXD4
ZBTB2	1.48e-04	3.59e-06	7.4146263	4.624225	1.139379	ZBTB2
ANAPC7	1.49e-04	3.62e-06	-7.4087187	4.615147	-1.0739814	ANAPC7
IFT172	1.50e-04	3.65e-06	-7.403581	4.607249	-1.1207881	IFT172
PRKACB	1.50e-04	3.66e-06	-7.4029214	4.606235	-1.9473003	PRKACB
PKD2	1.50e-04	3.66e-06	7.401375	4.603857	1.1179953	PKD2
PCNX	1.50e-04	3.67e-06	7.4000058	4.601751	1.400006	PCNX
NOV	1.52e-04	3.71e-06	-7.392956	4.590904	-1.826966	NOV
SBNO2	1.52e-04	3.74e-06	7.3882108	4.583599	1.1453527	SBNO2
MYC	1.55e-04	3.82e-06	-7.3745102	4.562491	-2.3363	MYC
NUB1	1.57e-04	3.86e-06	7.3665848	4.55027	1.9326965	NUB1
SHCBP1	1.57e-04	3.87e-06	-7.364843	4.547582	-2.7965259	SHCBP1
RHOBTB1	1.58e-04	3.90e-06	-7.3593071	4.539039	-1.8707409	RHOBTB1
NCF1	1.58e-04	3.92e-06	7.3572233	4.535822	1.9398922	NCF1
MED13	1.59e-04	3.96e-06	7.3494561	4.523825	0.8005219	MED13
BPGM	1.59e-04	3.97e-06	7.3490933	4.523265	1.013657	BPGM
ACN9	1.59e-04	3.97e-06	-7.3490083	4.523134	-1.0083677	ACN9
FN3K	1.59e-04	3.97e-06	-7.3481633	4.521828	-1.0793325	FN3K
DNAJC9	1.60e-04	3.98e-06	-7.3465616	4.519353	-1.2317394	DNAJC9
GPR132	1.61e-04	4.03e-06	7.3380873	4.506251	2.0898939	GPR132
FBL	1.62e-04	4.04e-06	-7.3362149	4.503356	-1.0420735	FBL
MOV10	1.62e-04	4.06e-06	7.3328252	4.498111	1.6182781	MOV10
WDR77	1.62e-04	4.08e-06	-7.3307912	4.494964	-0.8310305	WDR77
SCYL3	1.63e-04	4.09e-06	7.3280419	4.490709	0.7941208	SCYL3
AHCY	1.63e-04	4.09e-06	-7.3279743	4.490604	-1.0426831	AHCY
SYNE1	1.63e-04	4.12e-06	-7.3233477	4.483441	-0.7625774	SYNE1
ERVK13-1	1.64e-04	4.14e-06	-7.3209165	4.479675	-1.0795848	ERVK13-1
GPR141	1.65e-04	4.18e-06	7.3149019	4.470357	1.122349	GPR141
TBC1D22B	1.66e-04	4.20e-06	7.3108484	4.464074	0.9487262	TBC1D22B
TRIM78P	1.67e-04	4.23e-06	7.3058784	4.456367	1.0971238	TRIM78P
HADH	1.67e-04	4.26e-06	-7.3024198	4.451002	-1.6884842	HADH
APOL1	1.68e-04	4.28e-06	7.2993383	4.44622	2.2698358	APOL1
CEP83	1.69e-04	4.31e-06	-7.2949316	4.43938	-1.092655	CEP83
APRT	1.69e-04	4.32e-06	-7.293167	4.436641	-0.9986311	APRT
ENPP2	1.69e-04	4.33e-06	7.2920341	4.434881	2.8145177	ENPP2
HIST1H2BJ	1.69e-04	4.35e-06	7.2883474	4.429155	1.0288718	HIST1H2BJ
PARVB	1.69e-04	4.35e-06	-7.2875551	4.427925	-0.7295229	PARVB
IFITM4P	1.69e-04	4.36e-06	7.2865672	4.42639	2.8312954	IFITM4P
HIST1H4H	1.69e-04	4.36e-06	7.286165	4.425765	2.1514953	HIST1H4H
TPCN2	1.69e-04	4.37e-06	-7.2854788	4.424699	-0.7767772	TPCN2
CTDSPL	1.70e-04	4.40e-06	-7.2802338	4.416547	-2.0220533	CTDSPL
TM6SF1	1.70e-04	4.41e-06	-7.2798861	4.416007	-2.2309361	TM6SF1
CTNNBL1	1.70e-04	4.41e-06	7.2798857	4.416006	1.2259313	CTNNBL1
BRI3BP	1.71e-04	4.45e-06	-7.2732195	4.40564	-1.2673094	BRI3BP
ZSWIM4	1.72e-04	4.49e-06	7.2680537	4.397603	1.9826599	ZSWIM4
MAGED1	1.73e-04	4.51e-06	-7.2647875	4.39252	-0.8594008	MAGED1
SSBP4	1.73e-04	4.53e-06	-7.2622228	4.388527	-1.1022978	SSBP4
MARCKSL1	1.73e-04	4.53e-06	7.261829	4.387914	1.768652	MARCKSL1
ANKRA2	1.73e-04	4.53e-06	7.2615738	4.387516	0.8186171	ANKRA2
CMBL	1.73e-04	4.53e-06	-7.261543	4.387468	-2.0040079	CMBL
RICTOR	1.75e-04	4.59e-06	7.2536026	4.3751	1.3186883	RICTOR
CCDC167	1.75e-04	4.62e-06	-7.2492969	4.36839	-1.1842859	CCDC167
CD48	1.75e-04	4.62e-06	7.2491508	4.368162	0.7204424	CD48
PNPT1	1.75e-04	4.63e-06	7.2476453	4.365815	1.9627979	PNPT1
ACOX2	1.76e-04	4.65e-06	-7.244703	4.361228	-1.3110013	ACOX2
AMBRA1	1.76e-04	4.65e-06	7.2442065	4.360453	0.8601687	AMBRA1
IER3	1.76e-04	4.68e-06	7.2405903	4.354813	1.6698872	IER3
BRCA1	1.76e-04	4.68e-06	-7.239817	4.353607	-1.3507691	BRCA1
EXOSC5	1.77e-04	4.71e-06	-7.2367171	4.34877	-1.7395985	EXOSC5
BIRC2	1.78e-04	4.74e-06	7.2322744	4.341836	0.7671317	BIRC2
HCP5	1.80e-04	4.80e-06	7.2244762	4.329658	1.5457477	HCP5
MLLT11	1.81e-04	4.85e-06	7.2177596	4.319162	1.9897729	MLLT11
INSIG2	1.81e-04	4.86e-06	7.2162474	4.316798	1.2368916	INSIG2
LRRC32	1.82e-04	4.87e-06	7.2143937	4.3139	2.1976743	LRRC32
AGL	1.82e-04	4.90e-06	-7.2105517	4.307892	-0.8494655	AGL
LDLRAD4	1.85e-04	4.98e-06	-7.2005472	4.292237	-1.7866744	LDLRAD4
RAB2B	1.86e-04	5.01e-06	7.1964621	4.28584	0.9249662	RAB2B
SMURF1	1.87e-04	5.04e-06	7.1922317	4.279214	1.2621592	SMURF1
FASTK	1.88e-04	5.08e-06	-7.1865809	4.270359	-0.9083261	FASTK
MDK	1.88e-04	5.10e-06	7.1851163	4.268063	3.2812453	MDK
CAMK1D	1.90e-04	5.14e-06	-7.1791515	4.25871	-1.5854477	CAMK1D
PXMP4	1.91e-04	5.17e-06	-7.1755067	4.252993	-0.9078933	PXMP4
ABCC5	1.91e-04	5.19e-06	-7.1735729	4.249958	-1.6725131	ABCC5
ZBP1	1.93e-04	5.24e-06	7.166716	4.239195	3.6474443	ZBP1
HLA-DOA	1.93e-04	5.26e-06	-7.1641851	4.235221	-1.4969497	HLA-DOA
PFKFB2	1.94e-04	5.29e-06	-7.1603659	4.229222	-1.5172307	PFKFB2
DAXX	1.94e-04	5.30e-06	7.1597219	4.22821	0.7852955	DAXX
UQCRC2	1.96e-04	5.36e-06	-7.1524828	4.216833	-0.7090352	UQCRC2
CCDC115	1.96e-04	5.38e-06	7.1499917	4.212916	1.7989169	CCDC115
NT5M	1.97e-04	5.42e-06	-7.1450864	4.205201	-1.2736884	NT5M
RABAC1	2.00e-04	5.49e-06	7.1363972	4.191526	1.1625367	RABAC1
PHF11	2.00e-04	5.52e-06	7.1329813	4.186147	1.3963152	PHF11
TMEM161A	2.03e-04	5.62e-06	-7.1219982	4.168842	-1.0104465	TMEM161A
LY6E	2.03e-04	5.62e-06	7.1212894	4.167725	2.1295339	LY6E
DTX2	2.04e-04	5.64e-06	7.1193262	4.16463	1.3595755	DTX2
FBXO16	2.05e-04	5.69e-06	-7.1136211	4.155632	-1.1118246	FBXO16
PPARG	2.06e-04	5.72e-06	-7.1106318	4.150916	-2.1175913	PPARG
ARID5A	2.06e-04	5.73e-06	7.1096199	4.149319	1.2099274	ARID5A
SLC45A3	2.07e-04	5.76e-06	-7.106081	4.143733	-1.7891171	SLC45A3
NBEA	2.08e-04	5.79e-06	-7.1022278	4.13765	-1.0689161	NBEA
LOC101927027	2.08e-04	5.80e-06	7.1015332	4.136553	0.793095	LOC101927027
USP15	2.08e-04	5.82e-06	7.0993982	4.133181	0.8263613	USP15
PARP14	2.10e-04	5.87e-06	7.0935272	4.123905	1.5322102	PARP14
GLCCI1	2.10e-04	5.90e-06	-7.09009	4.118473	-0.9324882	GLCCI1
TRIP4	2.10e-04	5.91e-06	7.0896732	4.117814	0.9548165	TRIP4
SLC38A6	2.10e-04	5.91e-06	-7.0893785	4.117348	-1.6828302	SLC38A6
ASIC1	2.10e-04	5.91e-06	-7.0889882	4.116731	-1.9987154	ASIC1
CKAP2	2.10e-04	5.93e-06	-7.0870587	4.11368	-1.1446131	CKAP2
BCKDHB	2.11e-04	5.97e-06	-7.0824428	4.10638	-1.2421445	BCKDHB
BATF3	2.12e-04	5.99e-06	7.0806895	4.103606	2.4203812	BATF3
FKBP7	2.12e-04	6.00e-06	-7.0796133	4.101904	-1.6080077	FKBP7
PSMA6	2.14e-04	6.07e-06	7.0714773	4.089026	0.967592	PSMA6
PLCG2	2.15e-04	6.11e-06	-7.0681065	4.083688	-0.6701891	PLCG2
GALNT1	2.15e-04	6.13e-06	-7.0656157	4.079742	-0.8144976	GALNT1
OGFR	2.15e-04	6.14e-06	7.0643365	4.077716	1.170468	OGFR
MRPL24	2.16e-04	6.16e-06	-7.0629868	4.075577	-1.0842764	MRPL24
LMBR1L	2.16e-04	6.17e-06	7.0615629	4.073321	0.828379	LMBR1L
ASPHD2	2.16e-04	6.19e-06	7.0597417	4.070434	1.7594465	ASPHD2
PRKAR2A	2.16e-04	6.19e-06	-7.0593013	4.069736	-0.9725729	PRKAR2A
SRM	2.16e-04	6.20e-06	-7.0581953	4.067983	-1.4720879	SRM
RNH1	2.17e-04	6.24e-06	-7.0537962	4.061008	-0.9950355	RNH1
MRPL12	2.17e-04	6.26e-06	-7.052359	4.058729	-0.9418172	MRPL12
GRAMD4	2.17e-04	6.27e-06	-7.0514184	4.057237	-2.2504303	GRAMD4
MPZL1	2.18e-04	6.29e-06	7.0486265	4.052808	0.8781653	MPZL1
B3GALT4	2.18e-04	6.32e-06	7.0458158	4.048348	0.7873532	B3GALT4
MIER1	2.18e-04	6.32e-06	7.0455956	4.047999	0.9312813	MIER1
SAMM50	2.18e-04	6.32e-06	-7.0455484	4.047924	-0.9107851	SAMM50
PEG3	2.23e-04	6.47e-06	-7.0311527	4.025064	-0.7877954	PEG3
SLC41A2	2.23e-04	6.50e-06	7.0281234	4.020249	1.5696093	SLC41A2
NDUFA10	2.24e-04	6.52e-06	-7.0262088	4.017206	-0.7537461	NDUFA10
TMEM173	2.25e-04	6.57e-06	7.0214079	4.009573	1.6501578	TMEM173
CSE1L	2.25e-04	6.57e-06	-7.021313	4.009422	-0.699622	CSE1L
PPIA	2.25e-04	6.58e-06	-7.0196847	4.006832	-1.0154613	PPIA
ALDH7A1	2.25e-04	6.60e-06	-7.018533	4.005	-1.0486811	ALDH7A1
DIP2B	2.25e-04	6.61e-06	7.0168883	4.002383	1.1194134	DIP2B
NCF1B	2.26e-04	6.63e-06	7.0151746	3.999657	2.9313865	NCF1B
BTN3A3	2.26e-04	6.65e-06	7.0134158	3.996858	1.4232681	BTN3A3
RFC3	2.26e-04	6.66e-06	-7.0127635	3.99582	-1.6636497	RFC3
TXN2	2.27e-04	6.71e-06	-7.0074554	3.987369	-0.7161649	TXN2
C6orf223	2.27e-04	6.71e-06	7.0073917	3.987268	1.5250516	C6orf223
CKB	2.28e-04	6.74e-06	7.0043537	3.98243	3.688076	CKB
RIN1	2.29e-04	6.80e-06	6.9989026	3.973746	0.9849269	RIN1
SLC5A3	2.29e-04	6.81e-06	6.9984764	3.973067	0.9811391	SLC5A3
EPAS1	2.31e-04	6.85e-06	-6.9944211	3.966603	-2.2381021	EPAS1
CTRL	2.31e-04	6.86e-06	6.9932064	3.964667	1.0035677	CTRL
BATF2	2.31e-04	6.90e-06	6.9893537	3.958523	1.725503	BATF2
UNQ6494	2.31e-04	6.91e-06	6.9891823	3.95825	1.3734607	UNQ6494
CMTM7	2.32e-04	6.94e-06	-6.985874	3.952973	-0.9427159	CMTM7
CASP10	2.34e-04	7.02e-06	6.9787326	3.941577	1.2452518	CASP10
ACOT9	2.34e-04	7.02e-06	6.9786105	3.941382	1.2857874	ACOT9
SEPT9	2.35e-04	7.04e-06	-6.9770151	3.938835	-0.9531021	SEPT9
TESPA1	2.35e-04	7.07e-06	6.9742026	3.934344	1.3560023	TESPA1
ULK3	2.36e-04	7.10e-06	-6.9714437	3.929938	-1.0570779	ULK3
UXS1	2.37e-04	7.13e-06	6.9691335	3.926247	0.8421162	UXS1
BCL9L	2.39e-04	7.20e-06	6.9625832	3.915779	1.0917328	BCL9L
ANKRD1	2.39e-04	7.22e-06	6.960505	3.912457	2.7558013	ANKRD1
GOLGA3	2.41e-04	7.29e-06	-6.9547648	3.903277	-0.7225497	GOLGA3
ZNF277	2.41e-04	7.30e-06	6.9540239	3.902091	1.423368	ZNF277
ARHGAP22	2.42e-04	7.35e-06	-6.9496635	3.895115	-0.9646042	ARHGAP22
THEMIS2	2.42e-04	7.36e-06	6.9485899	3.893396	0.9385731	THEMIS2
RAB4A	2.46e-04	7.49e-06	-6.9375374	3.875698	-0.9346587	RAB4A
OXNAD1	2.47e-04	7.51e-06	-6.9358956	3.873068	-0.8133653	OXNAD1
IQCK	2.50e-04	7.63e-06	-6.9256729	3.85668	-1.6217648	IQCK
UBE2G2	2.51e-04	7.68e-06	-6.9217987	3.850466	-0.7214356	UBE2G2
IRF1	2.52e-04	7.72e-06	6.9180789	3.844498	2.5231124	IRF1
MB21D1	2.52e-04	7.73e-06	6.9175354	3.843625	1.8654958	MB21D1
USP13	2.54e-04	7.78e-06	6.9135129	3.837169	1.1994563	USP13
KATNAL2	2.54e-04	7.79e-06	-6.9123375	3.835282	-0.9721349	KATNAL2
CAMK1	2.54e-04	7.80e-06	-6.9114337	3.83383	-1.8291126	CAMK1
LRPPRC	2.55e-04	7.84e-06	-6.9083542	3.828885	-1.1262157	LRPPRC
ARHGEF11	2.55e-04	7.86e-06	6.9071993	3.82703	0.8371091	ARHGEF11
KAT2A	2.57e-04	7.92e-06	-6.9016677	3.818142	-1.7026134	KAT2A
AMDHD1	2.59e-04	8.00e-06	-6.8953915	3.808053	-0.9461303	AMDHD1
TRERF1	2.63e-04	8.13e-06	-6.8851372	3.791557	-1.2280925	TRERF1
SH3RF3	2.63e-04	8.16e-06	-6.8833288	3.788646	-2.3319185	SH3RF3
PRDM1	2.64e-04	8.20e-06	6.8796775	3.782768	1.4199767	PRDM1
NOXA1	2.64e-04	8.22e-06	-6.8786577	3.781126	-1.6546466	NOXA1
CLIC4	2.64e-04	8.22e-06	6.8784257	3.780752	0.9232818	CLIC4
VWF	2.66e-04	8.30e-06	-6.8720336	3.770456	-0.8753166	VWF
HBP1	2.67e-04	8.32e-06	6.8710323	3.768843	0.9179895	HBP1
CDYL2	2.69e-04	8.40e-06	6.8644608	3.75825	0.8781562	CDYL2
TRIP13	2.69e-04	8.41e-06	-6.8637887	3.757167	-2.3182733	TRIP13
SLC25A13	2.69e-04	8.41e-06	-6.863755	3.757112	-0.7169942	SLC25A13
ATP5G1	2.69e-04	8.44e-06	-6.8615508	3.753558	-1.2369996	ATP5G1
HSH2D	2.69e-04	8.45e-06	6.8608267	3.75239	3.5242054	HSH2D
POLA1	2.69e-04	8.47e-06	-6.8592681	3.749876	-1.2537991	POLA1
FARP1	2.70e-04	8.52e-06	-6.8560121	3.744623	-1.6487869	FARP1
MPC1	2.70e-04	8.53e-06	-6.8552514	3.743396	-1.0100854	MPC1
MTCH2	2.71e-04	8.55e-06	-6.8539418	3.741282	-0.9429337	MTCH2
CYTH1	2.73e-04	8.63e-06	6.8478583	3.731463	0.6383704	CYTH1
PUSL1	2.73e-04	8.65e-06	-6.8465878	3.729411	-0.73909	PUSL1
STARD5	2.73e-04	8.65e-06	6.846083	3.728596	1.1341771	STARD5
RGS18	2.74e-04	8.70e-06	-6.8423289	3.722532	-1.9952594	RGS18
RHCG	2.74e-04	8.72e-06	6.8414668	3.72114	1.6238072	RHCG
PLEKHM3	2.75e-04	8.74e-06	6.8394344	3.717856	1.3799634	PLEKHM3
PMFBP1	2.76e-04	8.79e-06	-6.8359339	3.712199	-1.3421552	PMFBP1
EMR1	2.76e-04	8.82e-06	6.8337821	3.70872	3.7961114	EMR1
BAZ2A	2.76e-04	8.83e-06	6.8329687	3.707405	1.0882912	BAZ2A
FXR2	2.76e-04	8.84e-06	6.8324457	3.70656	0.8298214	FXR2
SPIRE1	2.77e-04	8.88e-06	-6.8293912	3.701621	-0.9260285	SPIRE1
E2F1	2.77e-04	8.90e-06	-6.828439	3.700081	-2.6246031	E2F1
CENPI	2.79e-04	8.96e-06	-6.8242358	3.693281	-2.2696506	CENPI
ATP5I	2.83e-04	9.11e-06	-6.8134464	3.675816	-0.8213684	ATP5I
PNPLA3	2.85e-04	9.17e-06	-6.8097252	3.669789	-2.2160959	PNPLA3
PHB2	2.85e-04	9.20e-06	-6.8070721	3.66549	-0.6298641	PHB2
MIR637	2.85e-04	9.21e-06	6.8069272	3.665256	1.1973709	MIR637
IER2	2.86e-04	9.23e-06	6.805305	3.662627	1.0308667	IER2
NT5DC3	2.86e-04	9.25e-06	-6.8042236	3.660874	-0.8811577	NT5DC3
WDR62	2.86e-04	9.27e-06	-6.8023504	3.657838	-1.3383594	WDR62
C9orf72	2.87e-04	9.33e-06	6.7987451	3.651993	0.95026	C9orf72
LINC01278	2.88e-04	9.36e-06	-6.7965124	3.648372	-1.0678315	LINC01278
PLA1A	2.88e-04	9.37e-06	6.795892	3.647366	2.2488648	PLA1A
TRIM22	2.88e-04	9.38e-06	6.795264	3.646347	1.4584852	TRIM22
SKAP2	2.88e-04	9.39e-06	-6.794447	3.645022	-0.8884835	SKAP2
HGF	2.88e-04	9.39e-06	-6.7944341	3.645001	-2.810813	HGF
HLTF	2.89e-04	9.44e-06	-6.7909014	3.639269	-1.3736953	HLTF
APOBEC3F	2.89e-04	9.48e-06	6.7887997	3.635859	1.6645553	APOBEC3F
CAD	2.91e-04	9.55e-06	-6.7839804	3.628036	-1.3260384	CAD
LRRC58	2.91e-04	9.55e-06	-6.7837235	3.627619	-0.6474213	LRRC58
NFIA	2.91e-04	9.58e-06	-6.7822726	3.625263	-1.906846	NFIA
TIMM50	2.92e-04	9.61e-06	-6.7798517	3.621331	-0.7808181	TIMM50
PITHD1	2.92e-04	9.62e-06	-6.7794126	3.620618	-1.2529191	PITHD1
RPL34-AS1	2.92e-04	9.64e-06	-6.7777497	3.617917	-0.7971067	RPL34-AS1
ENOSF1	2.99e-04	9.89e-06	-6.7618457	3.592063	-1.4950843	ENOSF1
COPS3	3.00e-04	9.91e-06	-6.7605724	3.589991	-0.7226532	COPS3
HMGN4	3.00e-04	9.92e-06	6.7601838	3.589359	0.8681311	HMGN4
DCAKD	3.01e-04	1.00e-05	-6.7552173	3.581277	-1.0654141	DCAKD
SERBP1	3.01e-04	1.00e-05	-6.7547115	3.580454	-0.6459597	SERBP1
WDR12	3.01e-04	1.00e-05	-6.7531011	3.577832	-1.1587735	WDR12
IMPDH2	3.01e-04	1.00e-05	-6.7530963	3.577824	-1.0976118	IMPDH2
POLR3G	3.02e-04	1.01e-05	-6.7516183	3.575418	-1.1201524	POLR3G
NDUFV3	3.06e-04	1.02e-05	-6.7427329	3.560945	-0.641486	NDUFV3
AGRN	3.06e-04	1.02e-05	6.7420328	3.559805	1.1823613	AGRN
OTUD1	3.11e-04	1.04e-05	6.7310278	3.541863	1.3968786	OTUD1
BMP6	3.12e-04	1.04e-05	6.7283056	3.537422	2.3674428	BMP6
MTFR2	3.12e-04	1.05e-05	-6.7272787	3.535747	-0.9139747	MTFR2
ZHX2	3.13e-04	1.05e-05	6.7243883	3.53103	0.9760963	ZHX2
TFCP2L1	3.14e-04	1.06e-05	-6.7210215	3.525535	-1.5507236	TFCP2L1
GLOD4	3.15e-04	1.06e-05	-6.7181006	3.520766	-0.690974	GLOD4
ACOT11	3.15e-04	1.06e-05	-6.7179944	3.520593	-1.7848797	ACOT11
TATDN1	3.18e-04	1.07e-05	-6.710925	3.509045	-0.9587528	TATDN1
CA2	3.20e-04	1.08e-05	-6.7058372	3.50073	-2.5668001	CA2
EXOSC9	3.21e-04	1.08e-05	6.704387	3.49836	1.0529229	EXOSC9
TMPRSS13	3.22e-04	1.09e-05	6.7003308	3.491727	1.208896	TMPRSS13
MT1JP	3.24e-04	1.10e-05	6.6962335	3.485025	2.9654654	MT1JP
PLAUR	3.25e-04	1.10e-05	6.6945066	3.4822	0.6691701	PLAUR
ATP8B1	3.26e-04	1.11e-05	-6.6916123	3.477463	-2.6872222	ATP8B1
RPS6KA4	3.26e-04	1.11e-05	-6.6899948	3.474816	-1.009006	RPS6KA4
IER5	3.26e-04	1.11e-05	6.6888099	3.472876	1.2572052	IER5
ADAMTSL4-AS1	3.27e-04	1.11e-05	6.6873805	3.470536	1.1745969	ADAMTSL4-AS1
ME3	3.27e-04	1.12e-05	-6.6863587	3.468863	-1.3724955	ME3
CDC45	3.27e-04	1.12e-05	-6.6848053	3.46632	-2.0259841	CDC45
FOSL2	3.27e-04	1.12e-05	6.6838737	3.464794	1.5116255	FOSL2
SMIM3	3.27e-04	1.12e-05	6.6833344	3.463911	1.470741	SMIM3
OPTN	3.28e-04	1.13e-05	6.6808381	3.459822	1.2202309	OPTN
NF2	3.29e-04	1.13e-05	-6.6769732	3.453489	-0.8658321	NF2
MET	3.29e-04	1.13e-05	6.6762148	3.452247	2.480935	MET
TINF2	3.29e-04	1.14e-05	6.675607	3.45125	1.1111181	TINF2
FAS	3.29e-04	1.14e-05	6.6753318	3.450799	2.1262418	FAS
MPI	3.29e-04	1.14e-05	-6.6745734	3.449556	-1.0756502	MPI
ULK2	3.29e-04	1.14e-05	6.6740725	3.448735	1.65937	ULK2
PANX1	3.30e-04	1.14e-05	6.6723888	3.445975	1.0091622	PANX1
GCNT4	3.30e-04	1.14e-05	6.6721763	3.445627	2.6925681	GCNT4
TANGO2	3.32e-04	1.15e-05	-6.667757	3.438381	-0.7699792	TANGO2
COX8A	3.32e-04	1.15e-05	-6.66702	3.437172	-0.6810544	COX8A
ZDHHC13	3.34e-04	1.16e-05	6.6607368	3.426864	0.9114965	ZDHHC13
TLR3	3.35e-04	1.17e-05	6.6588015	3.423688	2.3287435	TLR3
PTAFR	3.36e-04	1.17e-05	6.657214	3.421082	0.74946	PTAFR
CLN5	3.37e-04	1.18e-05	6.6537414	3.415381	0.9522673	CLN5
FBXW8	3.39e-04	1.18e-05	-6.6492984	3.408084	-1.0970404	FBXW8
AKT3	3.43e-04	1.20e-05	6.6421244	3.396296	0.846127	AKT3
FLJ46906	3.44e-04	1.20e-05	-6.6397907	3.39246	-1.4211573	FLJ46906
CALM3	3.45e-04	1.21e-05	-6.6364155	3.386911	-1.0968575	CALM3
ERP27	3.45e-04	1.21e-05	-6.6361178	3.386421	-1.7438665	ERP27
CYB5R3	3.45e-04	1.21e-05	6.6357837	3.385872	0.7721654	CYB5R3
RRM2	3.45e-04	1.21e-05	-6.6344714	3.383713	-3.4235451	RRM2
CLTC	3.45e-04	1.21e-05	-6.6342535	3.383355	-0.6501236	CLTC
PDIA4	3.46e-04	1.22e-05	-6.6294104	3.375388	-0.7856907	PDIA4
C2	3.46e-04	1.22e-05	6.6293078	3.375219	2.0980113	C2
MESDC1	3.47e-04	1.23e-05	6.6279575	3.372997	0.8803607	MESDC1
CABLES1	3.47e-04	1.23e-05	-6.6263412	3.370337	-2.3682878	CABLES1
SHB	3.49e-04	1.24e-05	-6.6233685	3.365444	-1.8525726	SHB
SLC2A9	3.50e-04	1.24e-05	-6.6209722	3.361498	-1.1031248	SLC2A9
GPAA1	3.55e-04	1.26e-05	-6.6109585	3.345002	-0.7959702	GPAA1
PPAPDC2	3.55e-04	1.26e-05	6.6100551	3.343513	0.8359175	PPAPDC2
HPS5	3.55e-04	1.27e-05	6.6085143	3.340974	0.7745321	HPS5
CDKN1B	3.56e-04	1.27e-05	6.6071848	3.338782	0.9940003	CDKN1B
SCG3	3.59e-04	1.28e-05	6.6012803	3.329046	1.6622859	SCG3
TXN	3.59e-04	1.28e-05	6.599226	3.325657	1.1849314	TXN
ACSL4	3.59e-04	1.29e-05	6.598868	3.325066	0.8196967	ACSL4
PIM3	3.62e-04	1.30e-05	6.593977	3.316996	1.5424381	PIM3
ATP5F1	3.63e-04	1.30e-05	-6.5913724	3.312696	-0.8054729	ATP5F1
KIAA0040	3.63e-04	1.30e-05	6.5907765	3.311713	1.9540666	KIAA0040
SNRNP25	3.63e-04	1.31e-05	-6.5886323	3.308173	-1.3954931	SNRNP25
VTI1B	3.63e-04	1.31e-05	-6.5882306	3.307509	-0.7601815	VTI1B
NFAT5	3.66e-04	1.32e-05	6.5832096	3.299217	1.0473479	NFAT5
MSC	3.66e-04	1.32e-05	6.5831708	3.299152	2.5039205	MSC
ERCC8	3.70e-04	1.33e-05	-6.575647	3.286719	-0.8331405	ERCC8
ARL5A	3.71e-04	1.34e-05	-6.5719549	3.280615	-1.0042465	ARL5A
ETV3	3.72e-04	1.35e-05	6.5697546	3.276977	1.3049926	ETV3
DUS1L	3.73e-04	1.35e-05	-6.5685519	3.274987	-0.8956424	DUS1L
IFI44L	3.73e-04	1.35e-05	6.5680575	3.27417	4.2982231	IFI44L
SSB	3.77e-04	1.37e-05	6.5605028	3.261669	0.8564935	SSB
HERPUD2	3.77e-04	1.37e-05	6.5596292	3.260223	0.749136	HERPUD2
RCAN2	3.78e-04	1.38e-05	6.5563472	3.25479	0.8979332	RCAN2
N4BP2L1	3.79e-04	1.38e-05	6.5541237	3.251108	1.5545935	N4BP2L1
CLEC4E	3.81e-04	1.39e-05	6.5507083	3.245451	2.8924592	CLEC4E
LOC100506257	3.83e-04	1.40e-05	-6.5465914	3.23863	-1.34493	LOC100506257
HAMP	3.84e-04	1.41e-05	-6.5427092	3.232195	-2.254518	HAMP
BAZ1A	3.84e-04	1.41e-05	6.5422196	3.231384	1.0290694	BAZ1A
KCNJ5	3.84e-04	1.41e-05	-6.5420822	3.231156	-2.4836434	KCNJ5
TNIP2	3.84e-04	1.41e-05	6.5416996	3.230522	0.7370989	TNIP2
IPW	3.87e-04	1.42e-05	-6.5363811	3.221702	-0.8289709	IPW
ABL2	3.88e-04	1.43e-05	6.535008	3.219425	1.3219961	ABL2
ITGA5	3.88e-04	1.43e-05	6.5343361	3.21831	0.8424014	ITGA5
PSMA4	3.88e-04	1.43e-05	6.5337799	3.217388	0.8015835	PSMA4
CALU	3.89e-04	1.44e-05	-6.5307555	3.21237	-0.9178392	CALU
RUVBL2	3.92e-04	1.45e-05	-6.5262646	3.204916	-0.9475214	RUVBL2
PIGN	3.93e-04	1.45e-05	-6.5231493	3.199744	-0.9517315	PIGN
HIST1H2BG	3.93e-04	1.45e-05	6.5229909	3.199481	2.0544411	HIST1H2BG
FAM126B	3.93e-04	1.46e-05	6.5209911	3.19616	1.2591306	FAM126B
APPL2	3.93e-04	1.46e-05	-6.5209536	3.196098	-2.0914391	APPL2
KIAA0100	3.95e-04	1.47e-05	-6.5179155	3.191051	-0.6160419	KIAA0100
FPR2	3.96e-04	1.47e-05	6.51563	3.187254	3.1865612	FPR2
MRPS16	3.96e-04	1.48e-05	-6.5140645	3.184653	-0.9229763	MRPS16
PDDC1	3.96e-04	1.48e-05	-6.5130142	3.182908	-0.80481	PDDC1
IL36G	3.98e-04	1.48e-05	6.5103136	3.178419	1.2342009	IL36G
PHACTR4	3.99e-04	1.49e-05	6.5076942	3.174064	0.9141137	PHACTR4
HCK	4.00e-04	1.49e-05	6.5062429	3.171651	0.726313	HCK
SERPINB9	4.01e-04	1.50e-05	6.5033355	3.166816	2.093255	SERPINB9
MYD88	4.02e-04	1.50e-05	6.5017979	3.164258	0.9049533	MYD88
FAM8A1	4.03e-04	1.51e-05	6.4995618	3.160538	0.9999852	FAM8A1
C20orf27	4.03e-04	1.51e-05	-6.4981579	3.158202	-0.985852	C20orf27
CASC7	4.04e-04	1.52e-05	-6.4965524	3.155531	-0.9267898	CASC7
TIMM44	4.09e-04	1.54e-05	-6.4882065	3.141636	-0.8325764	TIMM44
SLC46A3	4.09e-04	1.54e-05	-6.48788	3.141092	-1.9014259	SLC46A3
CANT1	4.12e-04	1.55e-05	6.4823946	3.131955	0.6005825	CANT1
NBAS	4.12e-04	1.56e-05	-6.4807287	3.129178	-0.6341577	NBAS
PARP12	4.16e-04	1.57e-05	6.4743521	3.118549	0.8191697	PARP12
ANAPC15	4.16e-04	1.58e-05	-6.4734089	3.116976	-1.3466639	ANAPC15
C1orf233	4.18e-04	1.58e-05	-6.4706456	3.112368	-1.6198417	C1orf233
DUSP7	4.18e-04	1.59e-05	-6.4698984	3.111122	-1.4578496	DUSP7
PAGR1	4.19e-04	1.59e-05	-6.4680165	3.107983	-1.1807088	PAGR1
TIMM10	4.19e-04	1.59e-05	-6.4664215	3.105321	-0.7810952	TIMM10
PTPN1	4.19e-04	1.59e-05	6.4663905	3.10527	0.7938713	PTPN1
CENPO	4.20e-04	1.60e-05	-6.4643084	3.101795	-1.2307692	CENPO
AZI2	4.23e-04	1.61e-05	6.4598838	3.09441	0.5950015	AZI2
GOPC	4.23e-04	1.62e-05	6.4574771	3.090392	1.048704	GOPC
COTL1	4.23e-04	1.62e-05	-6.4571713	3.089881	-2.5742121	COTL1
C7orf60	4.23e-04	1.62e-05	6.4571037	3.089769	0.8461754	C7orf60
SPHK1	4.23e-04	1.62e-05	6.4569389	3.089493	1.8807875	SPHK1
OGT	4.24e-04	1.63e-05	-6.4541603	3.084853	-0.7628906	OGT
PRKCB	4.25e-04	1.63e-05	-6.4530603	3.083016	-1.4456411	PRKCB
LATS2	4.25e-04	1.63e-05	6.4519917	3.081231	0.8097045	LATS2
METTL14	4.25e-04	1.63e-05	6.4512402	3.079975	0.7339671	METTL14
CTNNBIP1	4.27e-04	1.64e-05	-6.4478982	3.074391	-1.5235029	CTNNBIP1
SLAMF7	4.28e-04	1.65e-05	6.445959	3.07115	1.5656039	SLAMF7
SNX29	4.31e-04	1.67e-05	-6.4399354	3.06108	-1.1662493	SNX29
SCARB2	4.31e-04	1.67e-05	6.4395991	3.060517	0.7665534	SCARB2
GRAMD3	4.36e-04	1.69e-05	6.4315628	3.047074	1.5923977	GRAMD3
CDCA2	4.38e-04	1.70e-05	-6.4282717	3.041565	-2.1638954	CDCA2
APBA3	4.41e-04	1.71e-05	6.4238465	3.034157	1.0206248	APBA3
RTN4R	4.42e-04	1.71e-05	-6.4223434	3.03164	-1.3831683	RTN4R
PDGFRL	4.44e-04	1.72e-05	6.4185438	3.025275	4.4665295	PDGFRL
TYMS	4.45e-04	1.73e-05	-6.4166837	3.022159	-3.1652524	TYMS
OSCAR	4.46e-04	1.74e-05	6.4140487	3.017743	1.111237	OSCAR
SERPINB7	4.53e-04	1.77e-05	6.4039585	3.000826	2.4245186	SERPINB7
BTG1	4.54e-04	1.77e-05	6.4019631	2.997478	1.3982277	BTG1
RNF24	4.57e-04	1.79e-05	6.3975088	2.990004	1.393532	RNF24
LOC100506544	4.57e-04	1.79e-05	6.3972221	2.989523	2.3478842	LOC100506544
JAZF1	4.57e-04	1.79e-05	-6.3964881	2.988291	-0.7972926	JAZF1
LMO7	4.58e-04	1.79e-05	-6.3945462	2.985032	-0.9204096	LMO7
TBCD	4.58e-04	1.80e-05	-6.3935844	2.983417	-1.1573616	TBCD
DTL	4.58e-04	1.80e-05	-6.3930025	2.98244	-3.6919383	DTL
BAIAP2	4.59e-04	1.80e-05	-6.3910441	2.979152	-1.1212892	BAIAP2
MMS22L	4.64e-04	1.83e-05	-6.3839797	2.967286	-1.2187833	MMS22L
RECK	4.64e-04	1.83e-05	6.3830359	2.9657	0.8923	RECK
PDHX	4.68e-04	1.84e-05	6.3781122	2.957425	0.6189327	PDHX
PFAS	4.74e-04	1.87e-05	-6.3681371	2.94065	-1.2789634	PFAS
TTLL4	4.74e-04	1.87e-05	-6.3681087	2.940602	-1.164679	TTLL4
MARC2	4.74e-04	1.87e-05	-6.3678506	2.940168	-0.9023769	MARC2
ATRN	4.74e-04	1.88e-05	-6.3674643	2.939518	-1.0055923	ATRN
COL24A1	4.76e-04	1.89e-05	-6.3638449	2.933427	-0.9942381	COL24A1
NBPF1	4.77e-04	1.89e-05	-6.3620838	2.930463	-1.1205552	NBPF1
LOC728989	4.78e-04	1.90e-05	6.3598268	2.926664	0.7718169	LOC728989
HDX	4.78e-04	1.90e-05	6.3591276	2.925487	1.0426464	HDX
SMC2	4.80e-04	1.91e-05	-6.3570486	2.921986	-1.5240569	SMC2
BMPR2	4.83e-04	1.93e-05	6.3517759	2.913105	0.81082	BMPR2
PAQR4	4.90e-04	1.95e-05	-6.3426711	2.89776	-1.3648783	PAQR4
PLCB2	4.90e-04	1.96e-05	-6.342278	2.897097	-1.713045	PLCB2
C14orf2	4.91e-04	1.96e-05	-6.3407851	2.894579	-0.7359833	C14orf2
TNFSF13B	4.94e-04	1.97e-05	6.3364418	2.887254	1.2973072	TNFSF13B
TANK	4.94e-04	1.98e-05	6.3351041	2.884997	0.9626353	TANK
MIER3	4.94e-04	1.98e-05	6.3343706	2.88376	0.5959431	MIER3
TOM1	4.96e-04	1.99e-05	6.331087	2.878219	0.7260399	TOM1
SERPINB6	4.96e-04	1.99e-05	-6.3306373	2.87746	-0.8854182	SERPINB6
GINS2	4.98e-04	2.00e-05	-6.3277247	2.872544	-2.7851832	GINS2
CENPU	4.98e-04	2.01e-05	-6.3268951	2.871143	-1.8893283	CENPU
PIK3IP1	5.02e-04	2.02e-05	-6.3214535	2.861954	-1.4142401	PIK3IP1
LSS	5.02e-04	2.03e-05	6.3211127	2.861379	1.0790376	LSS
HSD17B4	5.02e-04	2.03e-05	-6.3203772	2.860136	-0.8542912	HSD17B4
LOC90784	5.03e-04	2.03e-05	-6.3187147	2.857328	-1.5192281	LOC90784
CC2D2A	5.03e-04	2.04e-05	-6.3178709	2.855902	-0.8819243	CC2D2A
SLC12A2	5.03e-04	2.04e-05	-6.3170261	2.854475	-1.2448932	SLC12A2
TRIM56	5.10e-04	2.07e-05	6.3089724	2.840862	1.4439181	TRIM56
THNSL1	5.10e-04	2.07e-05	-6.3079553	2.839143	-1.0822531	THNSL1
CDKN3	5.10e-04	2.07e-05	-6.3072644	2.837974	-2.0961631	CDKN3
B4GALT5	5.13e-04	2.09e-05	6.3033074	2.831282	1.1869914	B4GALT5
FAM65B	5.20e-04	2.12e-05	6.2938129	2.815214	2.5506494	FAM65B
IRF6	5.20e-04	2.12e-05	6.2930189	2.81387	2.0675941	IRF6
USP30-AS1	5.20e-04	2.12e-05	6.2923021	2.812657	2.7282691	USP30-AS1
TMEM47	5.20e-04	2.13e-05	6.2920772	2.812276	2.1909856	TMEM47
ADORA2B	5.25e-04	2.15e-05	-6.2857982	2.801642	-1.3108025	ADORA2B
FCAMR	5.27e-04	2.16e-05	6.2827569	2.796489	2.3613039	FCAMR
PER3	5.31e-04	2.18e-05	-6.27712	2.786935	-1.7492756	PER3
TGFBR1	5.31e-04	2.18e-05	-6.276812	2.786413	-1.0538044	TGFBR1
LGALS3BP	5.31e-04	2.18e-05	6.2765877	2.786032	2.5614104	LGALS3BP
IRF2	5.38e-04	2.21e-05	6.2681227	2.771676	0.7833206	IRF2
INPP4A	5.38e-04	2.21e-05	-6.2672234	2.77015	-1.0010258	INPP4A
PPA1	5.38e-04	2.21e-05	6.2671503	2.770026	2.0006131	PPA1
SLC38A5	5.39e-04	2.22e-05	6.2651997	2.766716	3.7241975	SLC38A5
CD40	5.42e-04	2.24e-05	6.2612167	2.759956	1.8302123	CD40
ADAMDEC1	5.49e-04	2.27e-05	6.2533178	2.746543	0.6613986	ADAMDEC1
FOXC1	5.52e-04	2.28e-05	6.2493216	2.739753	1.0969184	FOXC1
TRIB3	5.52e-04	2.29e-05	-6.2481889	2.737828	-1.2352116	TRIB3
CMTM4	5.55e-04	2.30e-05	-6.2449883	2.732389	-0.9786819	CMTM4
RAP1GDS1	5.56e-04	2.31e-05	-6.2425663	2.728271	-0.7954353	RAP1GDS1
CCR5	5.56e-04	2.31e-05	6.2425579	2.728257	1.0991284	CCR5
HNRNPAB	5.57e-04	2.32e-05	-6.2404176	2.724618	-0.946944	HNRNPAB
ATP8A1	5.57e-04	2.32e-05	-6.2401866	2.724225	-1.6390278	ATP8A1
LZIC	5.57e-04	2.32e-05	-6.2399348	2.723797	-0.757956	LZIC
TCTN1	5.57e-04	2.32e-05	-6.23818	2.720812	-0.7479756	TCTN1
PTPLA	5.57e-04	2.32e-05	-6.2381116	2.720696	-1.1512161	PTPLA
ITGA1	5.58e-04	2.33e-05	6.2373398	2.719383	1.120349	ITGA1
LYL1	5.60e-04	2.34e-05	-6.2340328	2.713757	-0.797385	LYL1
ALG8	5.60e-04	2.34e-05	-6.2340243	2.713743	-0.9771944	ALG8
LOC100996348	5.62e-04	2.35e-05	-6.2307319	2.708141	-1.1415508	LOC100996348
PSEN1	5.63e-04	2.36e-05	6.2289303	2.705074	0.6123965	PSEN1
SLC30A1	5.68e-04	2.38e-05	6.2233193	2.695521	0.728814	SLC30A1
DCANP1	5.69e-04	2.39e-05	-6.2210798	2.691707	-2.0119506	DCANP1
OPHN1	5.69e-04	2.40e-05	-6.2197973	2.689523	-1.2341346	OPHN1
NARS	5.69e-04	2.40e-05	-6.2196577	2.689285	-0.645973	NARS
RAPGEF2	5.69e-04	2.40e-05	6.2195381	2.689081	1.5524411	RAPGEF2
ZBTB10	5.71e-04	2.41e-05	6.21637	2.683684	1.3951497	ZBTB10
POLDIP3	5.71e-04	2.41e-05	6.216136	2.683285	0.6913935	POLDIP3
DHDDS	5.71e-04	2.41e-05	-6.2154512	2.682118	-0.7735983	DHDDS
LINC00341	5.77e-04	2.44e-05	-6.2091712	2.671414	-1.1966125	LINC00341
KLK10	5.80e-04	2.46e-05	6.2052045	2.66465	2.44246	KLK10
CTPS1	5.80e-04	2.46e-05	-6.204335	2.663167	-0.9907676	CTPS1
RTCB	5.80e-04	2.46e-05	6.2042696	2.663056	1.1309259	RTCB
SLC1A2	5.80e-04	2.46e-05	6.20415	2.662852	2.8882336	SLC1A2
MRPL3	5.80e-04	2.46e-05	-6.2030685	2.661007	-0.8900074	MRPL3
STX11	5.85e-04	2.49e-05	6.1973118	2.651185	1.7205704	STX11
GRINA	5.85e-04	2.49e-05	6.1967041	2.650148	1.1510845	GRINA
AAAS	5.87e-04	2.50e-05	-6.1945953	2.646549	-0.9415867	AAAS
MB21D2	5.87e-04	2.50e-05	6.1936817	2.644989	1.0333206	MB21D2
SMDT1	5.89e-04	2.52e-05	-6.1909669	2.640354	-0.7847104	SMDT1
PTPN13	5.89e-04	2.52e-05	-6.1903843	2.639359	-1.8297241	PTPN13
TSFM	5.89e-04	2.52e-05	6.1900506	2.63879	0.9696292	TSFM
SLC1A5	5.91e-04	2.53e-05	-6.1874137	2.634286	-2.49391	SLC1A5
RAB13	5.93e-04	2.54e-05	6.184406	2.629148	0.9344577	RAB13
MIA3	6.00e-04	2.58e-05	6.1768345	2.616209	0.8492999	MIA3
RBM43	6.08e-04	2.61e-05	6.1682879	2.601594	2.0888497	RBM43
MIR221	6.08e-04	2.61e-05	-6.1681423	2.601345	-2.2331674	MIR221
UQCRQ	6.08e-04	2.62e-05	-6.1670634	2.599499	-0.7353216	UQCRQ
FANCB	6.10e-04	2.63e-05	-6.164714	2.595479	-1.7435919	FANCB
HEATR3	6.12e-04	2.64e-05	-6.1627051	2.592041	-1.0305723	HEATR3
TNK2	6.12e-04	2.64e-05	6.1611375	2.589358	0.9884561	TNK2
ESCO2	6.12e-04	2.65e-05	-6.1607083	2.588623	-2.4673257	ESCO2
MANF	6.17e-04	2.67e-05	-6.1560552	2.580657	-1.4064109	MANF
SLC40A1	6.19e-04	2.68e-05	-6.1531928	2.575755	-2.3662267	SLC40A1
SLC25A37	6.19e-04	2.68e-05	6.1528569	2.575179	1.3672358	SLC25A37
PFN2	6.23e-04	2.70e-05	6.1484833	2.567687	0.8491735	PFN2
EPHB6	6.27e-04	2.72e-05	-6.1434432	2.559049	-1.1012154	EPHB6
RAB42	6.28e-04	2.73e-05	-6.1424188	2.557293	-1.7819299	RAB42
IRF9	6.30e-04	2.74e-05	6.1400647	2.553257	1.1112711	IRF9
PCED1B-AS1	6.31e-04	2.75e-05	-6.1385512	2.550661	-2.3283832	PCED1B-AS1
C17orf67	6.31e-04	2.75e-05	6.1377911	2.549358	1.8241797	C17orf67
NME4	6.35e-04	2.77e-05	-6.13325	2.541568	-1.0544366	NME4
HYI	6.35e-04	2.77e-05	-6.132507	2.540294	-0.9846465	HYI
MYO10	6.35e-04	2.78e-05	6.1323649	2.54005	1.8958672	MYO10
CD300E	6.38e-04	2.79e-05	6.1289096	2.53412	3.2582218	CD300E
TICRR	6.41e-04	2.80e-05	-6.1261024	2.529302	-2.5438992	TICRR
LOC100507642	6.45e-04	2.82e-05	-6.1218443	2.521991	-1.0909356	LOC100507642
SMAP2	6.46e-04	2.84e-05	6.1193716	2.517745	0.8914807	SMAP2
RAB34	6.46e-04	2.84e-05	6.118929	2.516984	0.979374	RAB34
SNAI3	6.47e-04	2.84e-05	-6.1176013	2.514704	-1.4768479	SNAI3
PTPRM	6.50e-04	2.86e-05	-6.114589	2.509528	-1.8155728	PTPRM
MVK	6.50e-04	2.86e-05	-6.1142125	2.508881	-0.7235912	MVK
RALGAPA2	6.56e-04	2.89e-05	-6.108193	2.498536	-0.7174601	RALGAPA2
ZWINT	6.57e-04	2.90e-05	-6.1068557	2.496237	-1.2144472	ZWINT
ATP6V0A1	6.59e-04	2.91e-05	-6.1044707	2.492135	-1.2502661	ATP6V0A1
NCAPG2	6.59e-04	2.91e-05	-6.1039271	2.491201	-1.6492902	NCAPG2
SEPP1	6.60e-04	2.92e-05	-6.1020815	2.488026	-2.1127983	SEPP1
HSPD1	6.63e-04	2.94e-05	-6.0985561	2.481962	-0.7439353	HSPD1
SLC39A14	6.68e-04	2.96e-05	6.0943159	2.474665	1.1305804	SLC39A14
ACVR1B	6.70e-04	2.97e-05	6.0914001	2.469646	0.8947837	ACVR1B
IL4I1	6.72e-04	2.98e-05	6.0891202	2.465721	1.0012006	IL4I1
ARHGAP4	6.73e-04	2.99e-05	-6.0873563	2.462683	-1.1718215	ARHGAP4
ARNTL2	6.73e-04	3.00e-05	6.0870852	2.462217	1.6280125	ARNTL2
ATXN7L1	6.75e-04	3.01e-05	6.084709	2.458124	1.7008285	ATXN7L1
PPP1R15A	6.75e-04	3.01e-05	6.0840577	2.457002	0.8898754	PPP1R15A
SORD	6.77e-04	3.02e-05	-6.0825079	2.454332	-0.9521802	SORD
CEMIP	6.77e-04	3.02e-05	6.0818887	2.453266	2.8020254	CEMIP
SESTD1	6.77e-04	3.03e-05	6.0806612	2.451151	0.8831911	SESTD1
HLA-DMB	6.80e-04	3.04e-05	-6.077765	2.44616	-1.9869985	HLA-DMB
ABHD17C	6.82e-04	3.05e-05	6.075428	2.442132	1.112764	ABHD17C
DSCC1	6.83e-04	3.06e-05	-6.0742156	2.440042	-1.3903585	DSCC1
SLC16A7	6.85e-04	3.07e-05	-6.0715892	2.435514	-2.1723757	SLC16A7
TIMMDC1	6.86e-04	3.08e-05	-6.0706336	2.433866	-1.1749948	TIMMDC1
UAP1L1	6.88e-04	3.10e-05	-6.0669924	2.427586	-1.0022591	UAP1L1
MT1G	6.88e-04	3.10e-05	6.0669354	2.427487	4.4783298	MT1G
LOC100128059	6.88e-04	3.10e-05	6.0667905	2.427237	2.272883	LOC100128059
PANX2	6.88e-04	3.10e-05	6.0664821	2.426705	1.0920913	PANX2
LETM2	6.95e-04	3.14e-05	6.0597022	2.415007	1.0096951	LETM2
PHB	6.96e-04	3.14e-05	-6.058239	2.412481	-0.8095317	PHB
HAGHL	6.96e-04	3.15e-05	-6.0578932	2.411884	-0.9450476	HAGHL
IDO2	6.97e-04	3.15e-05	6.0563123	2.409155	1.9044912	IDO2
ITGA11	6.97e-04	3.16e-05	-6.0562347	2.409021	-1.2361597	ITGA11
DDX52	6.97e-04	3.16e-05	6.0559085	2.408458	0.8352708	DDX52
NSUN3	6.98e-04	3.17e-05	6.0543411	2.405752	0.654596	NSUN3
SLC19A1	7.03e-04	3.19e-05	-6.0492178	2.396903	-1.1106127	SLC19A1
FABP5	7.07e-04	3.21e-05	-6.0458473	2.39108	-1.2304701	FABP5
DDX59	7.07e-04	3.21e-05	6.0454604	2.390411	0.6558836	DDX59
IER5L	7.10e-04	3.23e-05	-6.0418855	2.384233	-1.732426	IER5L
ATP6V0D2	7.10e-04	3.24e-05	-6.0410948	2.382866	-2.4245479	ATP6V0D2
PTCHD4	7.13e-04	3.25e-05	6.03848	2.378346	2.7220331	PTCHD4
FAM49A	7.21e-04	3.29e-05	6.0314454	2.36618	1.2139781	FAM49A
SAV1	7.21e-04	3.29e-05	6.0308253	2.365107	1.377466	SAV1
CD70	7.21e-04	3.30e-05	6.0305202	2.364579	2.1936846	CD70
ATP5D	7.21e-04	3.30e-05	-6.0300887	2.363833	-1.0213605	ATP5D
OAZ2	7.24e-04	3.32e-05	6.0268574	2.358241	0.8607358	OAZ2
MAP3K14	7.24e-04	3.32e-05	-6.0258841	2.356557	-1.030454	MAP3K14
MTMR9	7.25e-04	3.33e-05	6.024604	2.354341	0.6502707	MTMR9
ALYREF	7.28e-04	3.34e-05	-6.0220079	2.349847	-0.8232574	ALYREF
GPBP1	7.30e-04	3.36e-05	6.0190082	2.344653	1.1625369	GPBP1
PLXDC2	7.30e-04	3.36e-05	-6.0189749	2.344596	-1.2389797	PLXDC2
CCNY	7.31e-04	3.37e-05	-6.0178495	2.342647	-0.7713201	CCNY
NCOR2	7.31e-04	3.37e-05	-6.0175102	2.342059	-0.9933106	NCOR2
ADCK2	7.33e-04	3.38e-05	-6.0152845	2.338204	-1.0852888	ADCK2
USP33	7.33e-04	3.38e-05	6.0150269	2.337758	1.0165131	USP33
SHMT1	7.35e-04	3.40e-05	-6.0126631	2.333663	-1.6293348	SHMT1
IPO4	7.36e-04	3.40e-05	-6.0115	2.331647	-1.3291864	IPO4
MPC2	7.37e-04	3.41e-05	-6.0102209	2.329431	-0.7946413	MPC2
CPNE9	7.41e-04	3.43e-05	-6.006176	2.32242	-0.9038415	CPNE9
MARCH9	7.41e-04	3.44e-05	6.0058877	2.32192	0.9983362	MARCH9
C1RL-AS1	7.41e-04	3.44e-05	6.0048779	2.32017	1.3504146	C1RL-AS1
ZNF267	7.45e-04	3.47e-05	6.0001477	2.311968	0.8394936	ZNF267
JRK	7.45e-04	3.47e-05	-6.0001348	2.311945	-0.8198782	JRK
SCAMP5	7.45e-04	3.47e-05	-6.0000264	2.311757	-1.6463643	SCAMP5
APEH	7.45e-04	3.47e-05	-5.9996279	2.311066	-0.6244047	APEH
HEXIM1	7.47e-04	3.48e-05	5.9980125	2.308264	0.8699375	HEXIM1
SRSF1	7.47e-04	3.49e-05	-5.9976479	2.307632	-0.6065846	SRSF1
YPEL2	7.47e-04	3.49e-05	5.9970074	2.306521	0.7339948	YPEL2
HLA-G	7.53e-04	3.52e-05	5.9915495	2.29705	0.6232204	HLA-G
GBP3	7.55e-04	3.54e-05	5.9891803	2.292938	2.3635392	GBP3
ESYT1	7.55e-04	3.54e-05	-5.9891098	2.292816	-0.8987398	ESYT1
CCDC186	7.55e-04	3.54e-05	5.9882562	2.291334	0.5840544	CCDC186
SIAH2	7.55e-04	3.55e-05	5.9873654	2.289787	1.4464361	SIAH2
DHCR24	7.55e-04	3.55e-05	-5.9869685	2.289098	-1.0996564	DHCR24
VPS45	7.55e-04	3.55e-05	-5.9862697	2.287885	-0.8141785	VPS45
PCNT	7.55e-04	3.55e-05	-5.9860735	2.287544	-0.8171341	PCNT
KDM2A	7.57e-04	3.56e-05	5.9846122	2.285007	0.593318	KDM2A
PDXK	7.60e-04	3.58e-05	-5.9817257	2.279994	-0.6507285	PDXK
CAMK2A	7.67e-04	3.62e-05	5.9753601	2.268934	0.9733738	CAMK2A
CCNB2	7.67e-04	3.63e-05	-5.9744197	2.2673	-1.9660002	CCNB2
GAS5-AS1	7.67e-04	3.63e-05	-5.9741809	2.266885	-1.0954589	GAS5-AS1
LIG4	7.69e-04	3.64e-05	5.9726613	2.264244	0.6539248	LIG4
LINC01184	7.70e-04	3.65e-05	-5.9710651	2.261469	-0.9815743	LINC01184
TRAK1	7.70e-04	3.65e-05	-5.9708975	2.261178	-0.5781373	TRAK1
LINC00968	7.70e-04	3.65e-05	5.9700707	2.259741	1.1751743	LINC00968
VAMP2	7.70e-04	3.65e-05	5.9699303	2.259496	0.8724898	VAMP2
UBAC1	7.73e-04	3.67e-05	-5.9669998	2.254401	-0.7623199	UBAC1
TMEM104	7.73e-04	3.68e-05	-5.9659511	2.252577	-0.8269712	TMEM104
PLEKHA4	7.73e-04	3.68e-05	5.9654778	2.251754	0.9323944	PLEKHA4
DPEP2	7.74e-04	3.69e-05	-5.9648642	2.250687	-1.7100836	DPEP2
RNF114	7.76e-04	3.70e-05	5.9628522	2.247187	1.1485705	RNF114
PPM1L	7.78e-04	3.71e-05	-5.9604043	2.242928	-1.1301524	PPM1L
MRPL11	7.78e-04	3.72e-05	-5.959606	2.241539	-0.8805549	MRPL11
RARRES3	7.78e-04	3.72e-05	5.9593337	2.241066	1.8209165	RARRES3
RASA4	7.80e-04	3.73e-05	-5.9575487	2.237959	-0.9033003	RASA4
OXA1L	7.90e-04	3.78e-05	-5.9497611	2.224402	-0.6270114	OXA1L
PLEKHO1	7.91e-04	3.79e-05	5.9480973	2.221505	0.9595515	PLEKHO1
SCARB1	7.92e-04	3.80e-05	-5.9466362	2.21896	-1.4511248	SCARB1
POU2F2	7.92e-04	3.81e-05	-5.9459227	2.217717	-1.4044976	POU2F2
DPH5	7.92e-04	3.81e-05	-5.9456496	2.217241	-0.7952841	DPH5
NDUFS7	7.92e-04	3.81e-05	-5.94517	2.216406	-0.6609167	NDUFS7
NDRG1	7.92e-04	3.81e-05	5.944666	2.215528	0.9940966	NDRG1
OSGEPL1	7.93e-04	3.82e-05	-5.9438336	2.214078	-0.7189094	OSGEPL1
GINM1	7.97e-04	3.84e-05	5.9400811	2.207539	0.9070069	GINM1
CENPW	8.00e-04	3.86e-05	-5.9377666	2.203505	-1.1535105	CENPW
PGP	8.02e-04	3.87e-05	-5.9357075	2.199916	-0.7710314	PGP
CLEC6A	8.02e-04	3.88e-05	5.9352056	2.199041	3.1637436	CLEC6A
GNB1L	8.03e-04	3.89e-05	-5.9337959	2.196583	-1.0832622	GNB1L
MRPS27	8.03e-04	3.89e-05	-5.9330825	2.195339	-0.9768222	MRPS27
NUPR1	8.04e-04	3.90e-05	5.9319403	2.193347	1.8273967	NUPR1
LOC220729	8.06e-04	3.91e-05	-5.9300145	2.189988	-1.0622984	LOC220729
SMCHD1	8.09e-04	3.93e-05	5.9272526	2.185171	1.359162	SMCHD1
IL27	8.11e-04	3.94e-05	5.9255585	2.182215	2.9824216	IL27
CASZ1	8.11e-04	3.95e-05	5.9247276	2.180765	1.6116517	CASZ1
EIF2S3	8.12e-04	3.95e-05	-5.9237022	2.178976	-0.7977399	EIF2S3
HNRNPC	8.12e-04	3.96e-05	5.923249	2.178185	1.0107321	HNRNPC
SLC43A1	8.14e-04	3.97e-05	-5.9211627	2.174544	-1.4958554	SLC43A1
C19orf48	8.15e-04	3.98e-05	-5.9200421	2.172588	-0.8364154	C19orf48
EPRS	8.15e-04	3.98e-05	-5.9197685	2.172111	-0.8382748	EPRS
TFEC	8.17e-04	4.00e-05	5.9175639	2.168262	0.7001047	TFEC
DPY19L3	8.18e-04	4.00e-05	-5.9166936	2.166742	-1.2612759	DPY19L3
SIPA1L1	8.19e-04	4.01e-05	5.9155736	2.164787	1.4677591	SIPA1L1
PNPLA7	8.21e-04	4.02e-05	-5.9135605	2.161271	-1.4750274	PNPLA7
CBR3-AS1	8.35e-04	4.10e-05	-5.9031567	2.143094	-1.2613009	CBR3-AS1
TMEM63C	8.42e-04	4.13e-05	-5.897994	2.134068	-1.3013384	TMEM63C
CEP55	8.48e-04	4.17e-05	-5.8932499	2.125771	-3.0932545	CEP55
BCL3	8.48e-04	4.17e-05	5.8924788	2.124422	0.8841538	BCL3
RAB8B	8.52e-04	4.19e-05	5.889252	2.118777	0.7668	RAB8B
UPB1	8.53e-04	4.20e-05	5.8879544	2.116506	2.3734124	UPB1
DUSP23	8.54e-04	4.21e-05	-5.8873391	2.115429	-0.9013738	DUSP23
PAK1	8.54e-04	4.22e-05	-5.8858169	2.112765	-0.6445521	PAK1
MAP3K3	8.54e-04	4.22e-05	-5.885763	2.112671	-0.9523864	MAP3K3
BACE1	8.59e-04	4.24e-05	-5.8822424	2.106507	-1.2148992	BACE1
DNAJC7	8.59e-04	4.25e-05	5.8810375	2.104398	0.8299433	DNAJC7
TGFB2	8.59e-04	4.25e-05	-5.8809819	2.1043	-1.4951311	TGFB2
HES4	8.59e-04	4.26e-05	5.8808136	2.104006	1.7405907	HES4
EIF3K	8.63e-04	4.28e-05	-5.8774688	2.098148	-1.0399952	EIF3K
RBFA	8.66e-04	4.30e-05	-5.8747564	2.093397	-0.881339	RBFA
WDR92	8.69e-04	4.32e-05	-5.8724291	2.08932	-0.6908796	WDR92
CCL4L2	8.73e-04	4.34e-05	5.8690501	2.083398	1.9901341	CCL4L2
SOX13	8.81e-04	4.38e-05	-5.8637321	2.074076	-1.1085581	SOX13
NAA10	8.81e-04	4.39e-05	-5.8628174	2.072472	-0.6755703	NAA10
QPRT	8.83e-04	4.40e-05	-5.8611235	2.069501	-3.0727613	QPRT
LINC00997	8.84e-04	4.41e-05	-5.8600936	2.067695	-1.139988	LINC00997
SLC39A8	8.88e-04	4.43e-05	5.85682	2.061953	1.5206124	SLC39A8
GK	8.88e-04	4.44e-05	5.8563737	2.06117	1.2153497	GK
NINJ1	8.88e-04	4.44e-05	5.8557968	2.060158	1.0216461	NINJ1
CLDN23	8.88e-04	4.44e-05	5.8557409	2.06006	1.280446	CLDN23
SLC7A6	8.89e-04	4.45e-05	-5.8546334	2.058116	-1.1790434	SLC7A6
ELMO2	8.93e-04	4.48e-05	5.8510807	2.051882	1.2145499	ELMO2
HDLBP	8.95e-04	4.49e-05	-5.849693	2.049446	-0.6290834	HDLBP
MCM3	9.00e-04	4.52e-05	-5.8455452	2.042164	-1.0452172	MCM3
USF1	9.01e-04	4.53e-05	5.8445568	2.040429	0.6696808	USF1
DTYMK	9.09e-04	4.57e-05	-5.8388134	2.030341	-1.0547497	DTYMK
IL1RN	9.11e-04	4.59e-05	5.8370263	2.027201	1.8040825	IL1RN
ACAD9	9.18e-04	4.62e-05	-5.8324723	2.019198	-0.5919878	ACAD9
CASP4	9.24e-04	4.66e-05	5.8276014	2.010634	0.7445985	CASP4
DAP	9.24e-04	4.66e-05	-5.8274187	2.010313	-0.6791551	DAP
ZDHHC9	9.24e-04	4.67e-05	5.8268836	2.009372	1.8782932	ZDHHC9
SH3TC1	9.35e-04	4.73e-05	-5.819514	1.996409	-0.8039371	SH3TC1
SIGLEC17P	9.35e-04	4.73e-05	-5.8193832	1.996179	-1.0701696	SIGLEC17P
NT5DC2	9.39e-04	4.76e-05	-5.8162589	1.990681	-2.3702077	NT5DC2
HTRA1	9.39e-04	4.76e-05	-5.8161272	1.990449	-1.8398954	HTRA1
RELT	9.40e-04	4.76e-05	5.8151093	1.988657	0.8169376	RELT
TPX2	9.40e-04	4.77e-05	-5.8143879	1.987388	-2.9160946	TPX2
SECTM1	9.40e-04	4.78e-05	5.8132401	1.985367	2.7948852	SECTM1
TUBGCP5	9.40e-04	4.78e-05	-5.8132016	1.985299	-0.7314143	TUBGCP5
PAPOLG	9.43e-04	4.80e-05	5.8113456	1.982032	0.7164794	PAPOLG
MUM1	9.46e-04	4.81e-05	-5.8090844	1.97805	-0.9319518	MUM1
CLCF1	9.51e-04	4.85e-05	5.805156	1.971131	1.374329	CLCF1
REEP4	9.55e-04	4.87e-05	-5.8025677	1.966572	-1.0429445	REEP4
PLB1	9.55e-04	4.87e-05	-5.8020841	1.96572	-1.2746274	PLB1
SLC25A43	9.55e-04	4.88e-05	-5.8016952	1.965034	-0.7468708	SLC25A43
JAK2	9.59e-04	4.90e-05	5.7986048	1.959589	1.215219	JAK2
WFS1	9.62e-04	4.93e-05	-5.7956726	1.95442	-1.2095639	WFS1
PCCA	9.62e-04	4.93e-05	-5.7955782	1.954254	-0.8718384	PCCA
CIPC	9.62e-04	4.93e-05	-5.7950746	1.953366	-0.6572369	CIPC
SHMT2	9.69e-04	4.97e-05	-5.7906862	1.945628	-0.7945076	SHMT2
ZNF252P	9.70e-04	4.98e-05	-5.7894827	1.943506	-0.8408271	ZNF252P
OSTC	9.72e-04	4.99e-05	-5.7879355	1.940777	-0.9786931	OSTC
PAICS	9.72e-04	5.00e-05	-5.7873534	1.93975	-1.3009859	PAICS
UBE3D	9.72e-04	5.00e-05	-5.7872578	1.939582	-0.7620756	UBE3D
NBN	9.72e-04	5.00e-05	5.7867547	1.938694	1.5803786	NBN
EIF4EBP1	9.72e-04	5.01e-05	-5.7861144	1.937565	-1.6970091	EIF4EBP1
DDX46	9.72e-04	5.01e-05	-5.7858333	1.937069	-0.718748	DDX46
RAB29	9.72e-04	5.02e-05	5.7854437	1.936381	0.9640502	RAB29
CENPK	9.82e-04	5.08e-05	-5.7785533	1.924222	-2.1254805	CENPK
FAM173B	9.84e-04	5.09e-05	-5.7772031	1.921838	-1.4222997	FAM173B
TNFRSF11A	9.84e-04	5.09e-05	-5.7765431	1.920673	-1.8905253	TNFRSF11A
TMEM147	9.84e-04	5.10e-05	-5.7757975	1.919357	-0.7516147	TMEM147
RILPL1	9.84e-04	5.10e-05	-5.7756854	1.919159	-1.1983896	RILPL1
EXOC5	9.87e-04	5.12e-05	5.7736445	1.915555	0.686907	EXOC5
GATSL2	9.91e-04	5.15e-05	-5.7706951	1.910347	-1.1573885	GATSL2
HIST1H2BD	9.98e-04	5.18e-05	5.7664534	1.902853	2.1160625	HIST1H2BD
WWP1	9.98e-04	5.19e-05	-5.7654981	1.901165	-1.1876717	WWP1
HOMER3	9.99e-04	5.20e-05	-5.7648857	1.900083	-1.3930817	HOMER3
FLOT2	9.99e-04	5.20e-05	5.7640652	1.898633	0.9026825	FLOT2
FAM105A	1.00e-03	5.22e-05	-5.7626914	1.896206	-1.806896	FAM105A
NFKBIB	1.00e-03	5.22e-05	5.7624075	1.895704	0.6254756	NFKBIB
NUDT8	1.00e-03	5.24e-05	-5.7604032	1.892161	-0.6726537	NUDT8
ATAD3A	1.01e-03	5.27e-05	-5.7569063	1.885979	-0.8201141	ATAD3A
GCNT2	1.01e-03	5.28e-05	5.7561887	1.88471	0.9012093	GCNT2
KIF24	1.02e-03	5.31e-05	-5.7522326	1.877714	-1.7478461	KIF24
KPNA5	1.02e-03	5.32e-05	5.7516979	1.876768	1.1203438	KPNA5
SLC39A3	1.02e-03	5.35e-05	-5.7483928	1.870921	-0.8201442	SLC39A3
MCM10	1.02e-03	5.36e-05	-5.7469293	1.868331	-2.7842103	MCM10
SLC25A51	1.03e-03	5.39e-05	-5.7440399	1.863218	-0.7589623	SLC25A51
DNMT1	1.03e-03	5.39e-05	-5.7436528	1.862533	-0.7074492	DNMT1
JADE1	1.03e-03	5.43e-05	-5.7394864	1.855157	-0.9770845	JADE1
ZNF702P	1.04e-03	5.45e-05	5.7372438	1.851186	2.156488	ZNF702P
SLC25A16	1.04e-03	5.46e-05	-5.7366535	1.850141	-0.7948734	SLC25A16
FAM177A1	1.04e-03	5.50e-05	5.7323965	1.842601	1.3814809	FAM177A1
PSPH	1.05e-03	5.54e-05	-5.7277702	1.834403	-1.0918487	PSPH
RND3	1.05e-03	5.57e-05	5.7253261	1.830072	1.6957043	RND3
AQP9	1.06e-03	5.58e-05	5.7244139	1.828455	1.416228	AQP9
NUP85	1.06e-03	5.62e-05	-5.7196878	1.820076	-0.999493	NUP85
INPP5A	1.06e-03	5.63e-05	-5.7190302	1.81891	-0.7868148	INPP5A
MAPKAP1	1.06e-03	5.63e-05	-5.7189632	1.818791	-0.6499356	MAPKAP1
EBP	1.06e-03	5.64e-05	-5.7181818	1.817405	-1.134207	EBP
SGPP2	1.08e-03	5.71e-05	5.7105932	1.803943	2.0415604	SGPP2
MKI67	1.08e-03	5.72e-05	-5.7101087	1.803083	-3.875829	MKI67
SLED1	1.08e-03	5.73e-05	5.7085789	1.800368	1.5469089	SLED1
ANAPC5	1.08e-03	5.76e-05	-5.7056599	1.795187	-0.5814155	ANAPC5
C5orf56	1.08e-03	5.76e-05	5.7054204	1.794762	1.7859134	C5orf56
JMJD8	1.08e-03	5.76e-05	-5.70534	1.794619	-0.8663882	JMJD8
CXCL8	1.09e-03	5.78e-05	5.7035641	1.791466	2.7299046	CXCL8
LXN	1.09e-03	5.79e-05	5.7025657	1.789693	0.7679012	LXN
ZC3H14	1.09e-03	5.82e-05	-5.6995631	1.784361	-0.5621294	ZC3H14
KIAA1462	1.09e-03	5.82e-05	5.6995625	1.78436	0.9795205	KIAA1462
MSANTD3-TMEFF1	1.09e-03	5.83e-05	5.6989324	1.783241	0.9990623	MSANTD3-TMEFF1
H2AFV	1.10e-03	5.88e-05	-5.6943022	1.775016	-0.909478	H2AFV
DUS2	1.10e-03	5.88e-05	-5.6935327	1.773649	-0.8939618	DUS2
BZW2	1.10e-03	5.92e-05	-5.6901242	1.767591	-0.920648	BZW2
LOC103344931	1.12e-03	5.99e-05	-5.6836075	1.756006	-1.0136003	LOC103344931
MLLT6	1.12e-03	5.99e-05	5.6829121	1.75477	1.1205074	MLLT6
AARS2	1.12e-03	6.00e-05	5.6825227	1.754077	1.0377423	AARS2
TRADD	1.12e-03	6.00e-05	5.6821409	1.753398	1.4883176	TRADD
ILVBL	1.12e-03	6.01e-05	-5.6809339	1.751252	-0.7713292	ILVBL
B3GALTL	1.12e-03	6.02e-05	-5.6807574	1.750938	-0.9388521	B3GALTL
CBY1	1.12e-03	6.04e-05	-5.6787696	1.747402	-0.8372395	CBY1
CDCA3	1.12e-03	6.05e-05	-5.6775102	1.745162	-1.6410212	CDCA3
HLA-E	1.13e-03	6.07e-05	5.6755074	1.741598	0.5932257	HLA-E
BRMS1L	1.13e-03	6.08e-05	5.6742906	1.739433	1.1455232	BRMS1L
JADE2	1.13e-03	6.10e-05	5.6727302	1.736656	1.383891	JADE2
CLEC5A	1.13e-03	6.11e-05	-5.6716574	1.734747	-3.5428984	CLEC5A
GOLIM4	1.13e-03	6.13e-05	-5.6698605	1.731549	-0.8001964	GOLIM4
UGDH	1.14e-03	6.16e-05	-5.6669562	1.726378	-0.7743147	UGDH
EXOSC2	1.14e-03	6.17e-05	-5.6666686	1.725866	-0.5631715	EXOSC2
C18orf8	1.14e-03	6.18e-05	5.6654214	1.723645	0.8488025	C18orf8
SKA1	1.15e-03	6.22e-05	-5.6612033	1.716133	-3.5516804	SKA1
PITRM1	1.15e-03	6.23e-05	-5.6607958	1.715407	-0.5656999	PITRM1
SLC45A4	1.15e-03	6.27e-05	-5.6574013	1.709359	-1.2996215	SLC45A4
ETS1	1.16e-03	6.30e-05	5.6540427	1.703374	1.132291	ETS1
MT1X	1.16e-03	6.33e-05	5.6515227	1.698883	1.7881322	MT1X
CDCA4	1.17e-03	6.39e-05	-5.6463713	1.689698	-0.8387584	CDCA4
ILF3	1.17e-03	6.39e-05	-5.6461263	1.689261	-0.654107	ILF3
FOXN2	1.17e-03	6.42e-05	5.6437951	1.685104	1.1372943	FOXN2
ZNRF2	1.17e-03	6.42e-05	5.6436943	1.684924	1.5390277	ZNRF2
CCL3L1	1.17e-03	6.42e-05	5.6434448	1.684479	1.3781456	CCL3L1
TSC22D2	1.18e-03	6.44e-05	5.641617	1.681218	1.1673312	TSC22D2
PIK3R6	1.18e-03	6.45e-05	-5.6411708	1.680422	-1.7371469	PIK3R6
MMP14	1.18e-03	6.46e-05	5.6397721	1.677927	1.0047687	MMP14
EXOC6B	1.18e-03	6.48e-05	-5.6385485	1.675744	-0.8249228	EXOC6B
SEMA3C	1.19e-03	6.52e-05	5.634396	1.668333	1.2464279	SEMA3C
ZZEF1	1.19e-03	6.53e-05	-5.6338105	1.667288	-0.6357364	ZZEF1
CALM2	1.19e-03	6.53e-05	-5.6335251	1.666779	-1.263252	CALM2
AASS	1.20e-03	6.58e-05	5.6298679	1.660249	0.935825	AASS
SAMD8	1.20e-03	6.60e-05	5.6278802	1.6567	0.8047817	SAMD8
STAP1	1.20e-03	6.61e-05	5.6265344	1.654297	4.8733848	STAP1
LRRC61	1.20e-03	6.62e-05	5.6259415	1.653238	1.4136488	LRRC61
RXRA	1.21e-03	6.67e-05	-5.6213398	1.645017	-0.9779387	RXRA
FMR1	1.21e-03	6.68e-05	5.6209613	1.644341	0.8020772	FMR1
CD38	1.21e-03	6.69e-05	5.6200022	1.642627	2.829942	CD38
ZMIZ1	1.21e-03	6.69e-05	-5.6197434	1.642165	-0.8133295	ZMIZ1
DAB2	1.21e-03	6.70e-05	-5.6195502	1.64182	-1.2281136	DAB2
CMSS1	1.21e-03	6.72e-05	-5.6176994	1.638512	-0.9697946	CMSS1
SERAC1	1.21e-03	6.72e-05	-5.6172653	1.637736	-0.7438068	SERAC1
KLHDC3	1.21e-03	6.73e-05	-5.6169924	1.637249	-0.6727686	KLHDC3
LINC01138	1.21e-03	6.74e-05	5.6154952	1.634573	0.8663587	LINC01138
SLC4A8	1.21e-03	6.75e-05	-5.6149793	1.63365	-0.8752076	SLC4A8
C16orf58	1.21e-03	6.75e-05	-5.6149185	1.633542	-0.6524172	C16orf58
ZDHHC14	1.21e-03	6.75e-05	-5.6145489	1.632881	-1.0608235	ZDHHC14
ATG7	1.21e-03	6.76e-05	-5.6143952	1.632606	-0.6700733	ATG7
LILRA5	1.21e-03	6.76e-05	5.6143673	1.632556	1.6623995	LILRA5
SLC9A7	1.21e-03	6.76e-05	-5.6142303	1.632312	-1.744287	SLC9A7
AGBL2	1.21e-03	6.78e-05	5.6128093	1.629771	1.2393723	AGBL2
DGKA	1.22e-03	6.78e-05	5.6122374	1.628749	1.0074013	DGKA
NRGN	1.22e-03	6.82e-05	-5.6091544	1.623236	-1.651991	NRGN
CEP41	1.22e-03	6.82e-05	-5.6086692	1.622368	-0.8501607	CEP41
DOCK2	1.22e-03	6.83e-05	-5.6079343	1.621054	-1.0703427	DOCK2
MXI1	1.23e-03	6.88e-05	-5.6041427	1.614272	-0.8870112	MXI1
SH3YL1	1.23e-03	6.89e-05	-5.603441	1.613016	-1.0370333	SH3YL1
CSAG3	1.23e-03	6.91e-05	5.6015156	1.609571	2.3445267	CSAG3
DSE	1.23e-03	6.92e-05	5.6011321	1.608885	0.5980996	DSE
HEATR6	1.23e-03	6.92e-05	5.6005809	1.607899	0.7403294	HEATR6
IMPA2	1.24e-03	6.96e-05	-5.5971706	1.601795	-1.5299683	IMPA2
AGO1	1.24e-03	6.96e-05	-5.59711	1.601687	-0.7449171	AGO1
C18orf25	1.24e-03	6.99e-05	5.5947554	1.597472	0.6293372	C18orf25
CBX4	1.24e-03	7.00e-05	5.5945199	1.59705	1.3260115	CBX4
ZNF667-AS1	1.24e-03	7.00e-05	-5.5938293	1.595814	-1.4548539	ZNF667-AS1
IARS	1.24e-03	7.02e-05	-5.5925384	1.593502	-1.4033286	IARS
HSPA2	1.24e-03	7.02e-05	5.5923368	1.593141	1.2889414	HSPA2
GJB2	1.25e-03	7.08e-05	5.5876423	1.584734	2.2373603	GJB2
ZNF350	1.26e-03	7.10e-05	5.5864629	1.582621	0.9273417	ZNF350
ATPAF1	1.26e-03	7.11e-05	-5.5855962	1.581069	-0.9381635	ATPAF1
FTSJ2	1.26e-03	7.11e-05	-5.5854093	1.580734	-0.845285	FTSJ2
FKBP1B	1.26e-03	7.12e-05	5.5846936	1.579451	1.265165	FKBP1B
EFHC2	1.26e-03	7.13e-05	5.5835895	1.577473	0.9027275	EFHC2
MIR155	1.26e-03	7.15e-05	5.5825195	1.575556	1.9227586	MIR155
PACS2	1.27e-03	7.21e-05	-5.5773543	1.566299	-0.6601619	PACS2
TNFRSF21	1.27e-03	7.21e-05	-5.5772478	1.566107	-2.2149292	TNFRSF21
GSTA4	1.27e-03	7.22e-05	-5.5764559	1.564688	-0.847388	GSTA4
ABI1	1.27e-03	7.22e-05	5.5763143	1.564434	0.6445473	ABI1
PTPLAD1	1.27e-03	7.24e-05	-5.5750738	1.56221	-1.316188	PTPLAD1
CCNE2	1.27e-03	7.26e-05	-5.5731384	1.55874	-2.8139523	CCNE2
CEP350	1.28e-03	7.29e-05	5.5713369	1.555509	0.7627394	CEP350
GCLC	1.29e-03	7.35e-05	-5.566694	1.547181	-1.4142973	GCLC
SNHG12	1.29e-03	7.39e-05	-5.5636522	1.541723	-1.5042039	SNHG12
CCDC147-AS1	1.30e-03	7.41e-05	5.5620018	1.538761	1.7155472	CCDC147-AS1
KHK	1.30e-03	7.43e-05	-5.5605073	1.536079	-1.7370935	KHK
EEFSEC	1.30e-03	7.43e-05	-5.5600268	1.535217	-0.7421755	EEFSEC
TMEM123	1.30e-03	7.44e-05	5.559789	1.53479	0.7062326	TMEM123
NKIRAS2	1.30e-03	7.44e-05	5.5592608	1.533842	0.7603357	NKIRAS2
TMEM63B	1.30e-03	7.44e-05	5.5592264	1.53378	1.0233726	TMEM63B
PDIA6	1.30e-03	7.48e-05	-5.5565687	1.529009	-0.9173013	PDIA6
TOMM40L	1.30e-03	7.48e-05	-5.556469	1.52883	-0.7670535	TOMM40L
FAM26E	1.31e-03	7.52e-05	5.5536351	1.523741	1.5001021	FAM26E
NDRG3	1.31e-03	7.52e-05	-5.5534335	1.523379	-0.5807963	NDRG3
NPL	1.31e-03	7.55e-05	-5.5509114	1.518849	-1.0594046	NPL
NAA50	1.32e-03	7.60e-05	-5.5477642	1.513195	-0.5829191	NAA50
CYLD	1.32e-03	7.60e-05	5.547316	1.51239	0.8770987	CYLD
SLC25A29	1.32e-03	7.62e-05	-5.546154	1.510302	-1.1693396	SLC25A29
ABCD3	1.32e-03	7.63e-05	-5.5451721	1.508538	-0.8284398	ABCD3
CENPE	1.32e-03	7.65e-05	-5.5434808	1.505499	-1.6751854	CENPE
KIAA0196	1.33e-03	7.67e-05	-5.5421971	1.503192	-0.6504118	KIAA0196
EME1	1.33e-03	7.68e-05	-5.5418547	1.502576	-1.8071677	EME1
VCPIP1	1.33e-03	7.68e-05	5.5417004	1.502299	0.7466779	VCPIP1
DENND1B	1.33e-03	7.69e-05	5.5407929	1.500668	1.4215522	DENND1B
HPCAL1	1.33e-03	7.70e-05	-5.5399777	1.499202	-1.2876043	HPCAL1
POMT2	1.33e-03	7.71e-05	-5.5395158	1.498372	-0.8804072	POMT2
TRIP10	1.33e-03	7.71e-05	5.5392198	1.49784	1.4871486	TRIP10
ERMP1	1.33e-03	7.72e-05	-5.538963	1.497378	-1.0474706	ERMP1
EIF3A	1.33e-03	7.72e-05	-5.5382666	1.496126	-0.6831042	EIF3A
TREML1	1.33e-03	7.74e-05	-5.5370017	1.493852	-2.0359064	TREML1
ZNF8	1.33e-03	7.76e-05	-5.5358473	1.491776	-0.666275	ZNF8
RHEBL1	1.33e-03	7.76e-05	5.5356323	1.491389	1.8452747	RHEBL1
DDB1	1.33e-03	7.77e-05	-5.5351225	1.490473	-0.7882489	DDB1
VNN1	1.33e-03	7.77e-05	-5.5349833	1.490222	-2.6817022	VNN1
TREX1	1.33e-03	7.79e-05	5.5336839	1.487885	1.1874563	TREX1
MYO1E	1.33e-03	7.80e-05	-5.5326379	1.486004	-0.7286477	MYO1E
PPP1CC	1.33e-03	7.81e-05	-5.5323592	1.485503	-0.5269907	PPP1CC
SLC12A6	1.35e-03	7.90e-05	-5.5253796	1.472946	-1.1523366	SLC12A6
PAX5	1.35e-03	7.91e-05	5.5249627	1.472195	2.9200229	PAX5
PRR5L	1.35e-03	7.91e-05	-5.5249409	1.472156	-1.5935194	PRR5L
MCM4	1.36e-03	7.95e-05	-5.522043	1.46694	-1.7649003	MCM4
GPATCH2L	1.36e-03	7.95e-05	-5.5216679	1.466265	-0.8729355	GPATCH2L
TUBE1	1.36e-03	8.01e-05	5.517522	1.458801	0.9970167	TUBE1
HEATR9	1.36e-03	8.02e-05	5.5173138	1.458426	2.2759336	HEATR9
HIRIP3	1.36e-03	8.02e-05	-5.5168912	1.457665	-0.9390494	HIRIP3
TNIK	1.36e-03	8.02e-05	5.5168421	1.457577	0.8837127	TNIK
RC3H2	1.36e-03	8.04e-05	5.5157807	1.455665	0.7642675	RC3H2
PARP15	1.37e-03	8.09e-05	5.5122479	1.449302	2.0210528	PARP15
MGAT4B	1.37e-03	8.09e-05	-5.5120891	1.449016	-0.9051387	MGAT4B
BIRC3	1.38e-03	8.16e-05	5.5073486	1.440475	2.1429685	BIRC3
ANTXR2	1.39e-03	8.20e-05	5.5046811	1.435668	0.9522449	ANTXR2
ATP6AP2	1.39e-03	8.22e-05	-5.502908	1.432472	-0.7012657	ATP6AP2
KNOP1	1.40e-03	8.27e-05	-5.4996453	1.42659	-0.9500454	KNOP1
AUNIP	1.40e-03	8.30e-05	-5.4975896	1.422883	-0.9312116	AUNIP
MOSPD2	1.40e-03	8.30e-05	-5.4975232	1.422763	-0.5770665	MOSPD2
ST3GAL4-AS1	1.41e-03	8.33e-05	5.4954166	1.418964	1.048459	ST3GAL4-AS1
GSDMD	1.41e-03	8.35e-05	5.4944967	1.417305	1.1584183	GSDMD
UHRF1	1.41e-03	8.35e-05	-5.4943705	1.417077	-2.3702764	UHRF1
SLCO5A1	1.41e-03	8.38e-05	5.4919123	1.412643	3.5747374	SLCO5A1
WEE1	1.41e-03	8.41e-05	-5.4905065	1.410107	-2.2227706	WEE1
TK2	1.41e-03	8.41e-05	-5.489974	1.409146	-0.9368598	TK2
KCNAB1	1.41e-03	8.42e-05	-5.4895405	1.408364	-1.6253058	KCNAB1
DYNC1LI1	1.41e-03	8.43e-05	5.4891126	1.407592	0.6432434	DYNC1LI1
IRAK4	1.43e-03	8.51e-05	5.4836942	1.397812	0.734312	IRAK4
SAA2	1.43e-03	8.51e-05	5.4834996	1.397461	1.201325	SAA2
RILPL2	1.43e-03	8.52e-05	5.4831398	1.396812	0.6972811	RILPL2
KDELR2	1.43e-03	8.54e-05	-5.4818416	1.394468	-0.6137554	KDELR2
GPHN	1.43e-03	8.54e-05	-5.4812983	1.393487	-0.6833891	GPHN
ARHGAP11A	1.44e-03	8.64e-05	-5.4752181	1.382507	-1.6905535	ARHGAP11A
NHP2	1.44e-03	8.64e-05	-5.4750106	1.382132	-0.7257031	NHP2
IDH2	1.45e-03	8.67e-05	-5.4731934	1.378849	-0.6693202	IDH2
RFC4	1.45e-03	8.68e-05	-5.472032	1.376751	-1.1633952	RFC4
HK2	1.45e-03	8.69e-05	5.4716963	1.376145	0.9348589	HK2
VARS	1.46e-03	8.74e-05	-5.4682867	1.369984	-1.1527224	VARS
STX2	1.46e-03	8.74e-05	-5.4682111	1.369847	-0.9536297	STX2
ZNF559	1.46e-03	8.77e-05	-5.4667074	1.367129	-0.7073728	ZNF559
PCYOX1L	1.46e-03	8.78e-05	-5.4657923	1.365475	-1.243695	PCYOX1L
MARC1	1.46e-03	8.79e-05	-5.4654998	1.364947	-1.1866257	MARC1
CCDC78	1.46e-03	8.79e-05	-5.4649604	1.363971	-0.6156681	CCDC78
SLC12A9	1.46e-03	8.80e-05	-5.4643812	1.362925	-0.6685911	SLC12A9
PANK2	1.46e-03	8.83e-05	5.4626612	1.359815	0.5286627	PANK2
YIF1A	1.46e-03	8.83e-05	-5.4625755	1.35966	-0.7444465	YIF1A
RBM34	1.47e-03	8.85e-05	5.4616694	1.358022	0.7455633	RBM34
CD44	1.47e-03	8.85e-05	5.4612518	1.357267	0.661425	CD44
KIR2DL4	1.47e-03	8.87e-05	5.459964	1.354938	3.1530987	KIR2DL4
CAT	1.48e-03	8.93e-05	-5.4561552	1.34805	-0.9763416	CAT
NAB1	1.48e-03	8.96e-05	5.4546196	1.345272	0.7853592	NAB1
ACVRL1	1.48e-03	8.99e-05	5.4528882	1.34214	1.2169198	ACVRL1
KIAA0101	1.48e-03	9.00e-05	-5.4520428	1.34061	-1.6479987	KIAA0101
MECR	1.49e-03	9.02e-05	-5.4510106	1.338742	-0.8168258	MECR
ITPK1	1.49e-03	9.03e-05	-5.4500617	1.337025	-0.9520063	ITPK1
KCNE1L	1.49e-03	9.06e-05	5.4481844	1.333628	1.044941	KCNE1L
EIF2D	1.49e-03	9.09e-05	-5.4465588	1.330685	-0.6286475	EIF2D
CCDC125	1.50e-03	9.11e-05	-5.4451961	1.328219	-0.9063137	CCDC125
NSMF	1.50e-03	9.14e-05	-5.4433735	1.324919	-0.67678	NSMF
KLF6	1.50e-03	9.16e-05	5.4421154	1.322641	0.6399204	KLF6
STRIP2	1.50e-03	9.18e-05	5.4410219	1.320661	1.5892599	STRIP2
ZNF583	1.50e-03	9.18e-05	-5.4407211	1.320116	-0.7811542	ZNF583
ANO10	1.50e-03	9.19e-05	-5.4404178	1.319567	-0.8181641	ANO10
CEP135	1.50e-03	9.19e-05	5.4400355	1.318875	0.9145433	CEP135
IL6	1.51e-03	9.25e-05	5.4363377	1.312178	2.2509931	IL6
ASUN	1.52e-03	9.31e-05	-5.4330063	1.306142	-0.7191321	ASUN
NUBPL	1.53e-03	9.34e-05	-5.4310208	1.302544	-0.8364938	NUBPL
FNDC3B	1.53e-03	9.35e-05	5.4302727	1.301189	0.7077939	FNDC3B
NANP	1.53e-03	9.37e-05	-5.4294849	1.299761	-0.528722	NANP
NME1-NME2	1.53e-03	9.39e-05	-5.4282751	1.297568	-0.766972	NME1-NME2
C21orf58	1.53e-03	9.40e-05	-5.4272265	1.295668	-0.8246843	C21orf58
ZNF395	1.53e-03	9.41e-05	-5.4270859	1.295413	-0.7826189	ZNF395
C20orf197	1.53e-03	9.41e-05	-5.426752	1.294808	-1.1188605	C20orf197
VSTM1	1.53e-03	9.42e-05	-5.4263183	1.294021	-2.2696681	VSTM1
C21orf33	1.54e-03	9.45e-05	-5.4242703	1.290309	-0.7022528	C21orf33
CAMKK1	1.54e-03	9.48e-05	-5.4226595	1.287388	-1.0240572	CAMKK1
PLA2G12A	1.54e-03	9.51e-05	-5.4208157	1.284045	-0.6391173	PLA2G12A
PIH1D2	1.55e-03	9.56e-05	5.4179924	1.278924	1.1504627	PIH1D2
CYP2J2	1.55e-03	9.58e-05	5.4170996	1.277305	1.1415052	CYP2J2
TTYH3	1.55e-03	9.60e-05	-5.4156709	1.274713	-0.640311	TTYH3
EPS8	1.55e-03	9.61e-05	-5.4152708	1.273987	-1.9248153	EPS8
DDX41	1.56e-03	9.63e-05	-5.4137238	1.27118	-0.7319646	DDX41
DCUN1D3	1.56e-03	9.68e-05	5.4111482	1.266507	1.8394944	DCUN1D3
CDC42SE1	1.57e-03	9.73e-05	5.4081933	1.261144	0.6292839	CDC42SE1
RABEP1	1.58e-03	9.79e-05	-5.4049405	1.255239	-0.6145888	RABEP1
RNF31	1.58e-03	9.79e-05	5.4048456	1.255067	0.7639046	RNF31
METTL21B	1.58e-03	9.81e-05	5.4037701	1.253114	1.2332531	METTL21B
MAP3K8	1.58e-03	9.81e-05	5.4037329	1.253046	1.1852489	MAP3K8
SNX24	1.58e-03	9.82e-05	-5.4030362	1.251781	-1.1836724	SNX24
MYBL2	1.58e-03	9.83e-05	-5.4023869	1.250602	-3.1596808	MYBL2
NCAPD3	1.58e-03	9.83e-05	-5.4023161	1.250474	-0.9426211	NCAPD3
SNIP1	1.58e-03	9.86e-05	5.4007696	1.247665	0.7545925	SNIP1
CH25H	1.59e-03	9.90e-05	5.3985296	1.243597	2.2748474	CH25H
ODF2L	1.59e-03	9.90e-05	5.3983527	1.243275	1.15489	ODF2L
RASA4CP	1.59e-03	9.91e-05	-5.3980648	1.242752	-0.8401943	RASA4CP
PRADC1	1.59e-03	9.92e-05	-5.3972011	1.241184	-1.3089924	PRADC1
CXorf21	1.59e-03	9.93e-05	5.3969264	1.240684	0.6979504	CXorf21
IMPA1	1.59e-03	9.93e-05	5.3968334	1.240515	0.7676915	IMPA1
IFITM3	1.59e-03	9.97e-05	5.3942274	1.235781	2.082288	IFITM3
STXBP3	1.59e-03	9.98e-05	5.3941666	1.235671	0.6933571	STXBP3
CCDC50	1.59e-03	9.98e-05	5.3938852	1.235159	1.2030135	CCDC50
POLR3H	1.59e-03	9.99e-05	-5.3935396	1.234531	-0.7300472	POLR3H
NRP1	1.59e-03	9.99e-05	-5.3931028	1.233738	-1.7460625	NRP1
GNPDA1	1.59e-03	1.00e-04	-5.3921761	1.232054	-1.2020107	GNPDA1
TMEM37	1.59e-03	1.00e-04	-5.3919368	1.231619	-1.7131297	TMEM37
RPS6KA2	1.59e-03	1.00e-04	-5.3917917	1.231355	-1.1426925	RPS6KA2
KIAA1211	1.60e-03	1.00e-04	5.3906798	1.229334	1.0216961	KIAA1211
ZNF570	1.60e-03	1.01e-04	-5.3897535	1.227651	-0.8268694	ZNF570
CYP20A1	1.61e-03	1.01e-04	-5.3865335	1.221798	-0.7410774	CYP20A1
PPIP5K1	1.61e-03	1.01e-04	-5.3863372	1.221441	-0.9684637	PPIP5K1
LOC101929532	1.61e-03	1.01e-04	-5.386096	1.221002	-1.9374956	LOC101929532
CRY2	1.61e-03	1.01e-04	5.3855493	1.220008	0.896545	CRY2
MRPL41	1.62e-03	1.02e-04	-5.3811634	1.212033	-0.5814012	MRPL41
GTF3A	1.62e-03	1.02e-04	-5.3803875	1.210622	-0.7944264	GTF3A
MANSC4	1.63e-03	1.03e-04	-5.3776615	1.205663	-2.4634755	MANSC4
PTGES3L-AARSD1	1.63e-03	1.03e-04	-5.3763529	1.203283	-0.7983781	PTGES3L-AARSD1
OSER1	1.63e-03	1.03e-04	5.3761947	1.202995	0.8486398	OSER1
OSR2	1.64e-03	1.04e-04	5.371952	1.195275	0.6956916	OSR2
STRN3	1.65e-03	1.04e-04	5.3683547	1.188727	0.899389	STRN3
AP2A2	1.65e-03	1.05e-04	-5.3669145	1.186106	-1.1480503	AP2A2
MAD2L1BP	1.65e-03	1.05e-04	5.3664902	1.185333	0.7420209	MAD2L1BP
TIMM23	1.65e-03	1.05e-04	-5.3654455	1.183431	-0.5113157	TIMM23
PLK3	1.67e-03	1.06e-04	5.3606573	1.174712	1.1294804	PLK3
RNASE6	1.67e-03	1.06e-04	-5.3590679	1.171817	-1.9131287	RNASE6
CYB5RL	1.67e-03	1.06e-04	-5.3588709	1.171458	-0.8233554	CYB5RL
RAC3	1.67e-03	1.06e-04	-5.3579545	1.169789	-0.9313979	RAC3
POLK	1.67e-03	1.07e-04	5.3570533	1.168147	0.5581814	POLK
CEBPZOS	1.67e-03	1.07e-04	-5.3563408	1.166849	-0.7410151	CEBPZOS
MAD2L1	1.68e-03	1.07e-04	-5.3529088	1.160595	-1.9048963	MAD2L1
KLF4	1.69e-03	1.08e-04	-5.3520447	1.159021	-0.9982767	KLF4
DNAJC18	1.69e-03	1.08e-04	5.3503711	1.15597	0.7134775	DNAJC18
CHD8	1.69e-03	1.08e-04	5.3500423	1.155371	0.6859828	CHD8
SLC33A1	1.69e-03	1.08e-04	-5.3481512	1.151924	-0.6897037	SLC33A1
MKNK1	1.70e-03	1.09e-04	-5.346082	1.148151	-1.0994945	MKNK1
FUT4	1.70e-03	1.09e-04	5.3444812	1.145233	1.2696336	FUT4
PHIP	1.71e-03	1.09e-04	5.3428268	1.142216	0.702997	PHIP
MCM5	1.71e-03	1.10e-04	-5.3403816	1.137756	-0.8017375	MCM5
PI4K2B	1.71e-03	1.10e-04	5.3401882	1.137403	1.3127947	PI4K2B
SLC43A2	1.71e-03	1.10e-04	5.3395573	1.136253	0.6930684	SLC43A2
ERO1LB	1.71e-03	1.10e-04	5.3388272	1.134921	1.345018	ERO1LB
OPLAH	1.71e-03	1.10e-04	-5.3386972	1.134684	-0.7378088	OPLAH
TNFSF9	1.72e-03	1.10e-04	5.337412	1.132339	1.4167697	TNFSF9
FAM225A	1.72e-03	1.10e-04	5.3373925	1.132303	1.4134638	FAM225A
APOA1BP	1.73e-03	1.11e-04	-5.3321173	1.122678	-0.6468076	APOA1BP
RND1	1.73e-03	1.11e-04	5.3320014	1.122466	1.0948565	RND1
MYO5A	1.73e-03	1.12e-04	-5.3303694	1.119488	-0.6955132	MYO5A
SYMPK	1.73e-03	1.12e-04	5.3299714	1.118761	0.789367	SYMPK
WDR7	1.74e-03	1.12e-04	-5.3282275	1.115578	-0.720561	WDR7
IL20RB	1.74e-03	1.12e-04	5.3275531	1.114347	0.678307	IL20RB
ZBED6CL	1.74e-03	1.12e-04	5.3273939	1.114056	1.2313502	ZBED6CL
NCAPG	1.75e-03	1.13e-04	-5.3244352	1.108654	-3.3738154	NCAPG
NCOA2	1.75e-03	1.13e-04	5.3240105	1.107878	0.918957	NCOA2
SLFN12	1.78e-03	1.15e-04	5.3144162	1.090352	1.3560357	SLFN12
SRGN	1.78e-03	1.15e-04	5.3140991	1.089773	0.5922384	SRGN
BUB1	1.79e-03	1.16e-04	-5.3097795	1.081878	-2.0759001	BUB1
DUSP16	1.79e-03	1.16e-04	5.3086548	1.079822	0.7716568	DUSP16
RNF187	1.79e-03	1.16e-04	-5.3082757	1.079129	-0.5702306	RNF187
RBCK1	1.79e-03	1.16e-04	5.3075855	1.077867	1.1793682	RBCK1
UCHL3	1.80e-03	1.17e-04	-5.3057408	1.074495	-0.8798912	UCHL3
RNF169	1.80e-03	1.17e-04	5.305577	1.074195	0.5931121	RNF169
CENPF	1.81e-03	1.18e-04	-5.2998382	1.0637	-2.519797	CENPF
PLCB4	1.82e-03	1.19e-04	5.2974614	1.059352	1.5222424	PLCB4
CBX6	1.82e-03	1.19e-04	5.2971492	1.058781	0.8746588	CBX6
BANF1	1.82e-03	1.19e-04	-5.2971354	1.058756	-0.5773009	BANF1
EDEM1	1.82e-03	1.19e-04	5.2956166	1.055977	1.1429181	EDEM1
TMEM223	1.83e-03	1.20e-04	-5.2924211	1.050129	-0.9462793	TMEM223
DNAJC10	1.83e-03	1.20e-04	-5.2919872	1.049335	-0.615165	DNAJC10
PRDM11	1.84e-03	1.20e-04	5.28908	1.044014	0.7398379	PRDM11
IFI6	1.84e-03	1.21e-04	5.2876765	1.041444	0.8151954	IFI6
SECISBP2L	1.86e-03	1.22e-04	5.2828885	1.032677	0.7850164	SECISBP2L
DUSP5	1.86e-03	1.22e-04	5.281677	1.030458	2.9735355	DUSP5
SSRP1	1.86e-03	1.22e-04	-5.2805021	1.028307	-0.6858658	SSRP1
TBC1D14	1.87e-03	1.23e-04	-5.2781104	1.023925	-1.3469102	TBC1D14
DPM3	1.88e-03	1.23e-04	-5.2759918	1.020044	-0.6176078	DPM3
RIPK1	1.89e-03	1.24e-04	5.27261	1.013847	0.7170903	RIPK1
HDDC3	1.89e-03	1.24e-04	-5.2725825	1.013796	-0.844507	HDDC3
MSH2	1.89e-03	1.25e-04	-5.2701336	1.009308	-1.0396395	MSH2
NAPA	1.89e-03	1.25e-04	5.2699907	1.009046	0.6996542	NAPA
EZH1	1.89e-03	1.25e-04	5.2696664	1.008451	0.5645554	EZH1
CHST12	1.89e-03	1.25e-04	5.2695662	1.008268	1.3130062	CHST12
ANXA6	1.89e-03	1.25e-04	-5.2692832	1.007749	-1.4537394	ANXA6
PCMTD2	1.90e-03	1.25e-04	-5.2678927	1.0052	-0.6521543	PCMTD2
BTN2A1	1.90e-03	1.26e-04	5.2657138	1.001205	1.2558358	BTN2A1
ABI3	1.90e-03	1.26e-04	-5.2656781	1.00114	-1.3533081	ABI3
MARCH3	1.90e-03	1.26e-04	5.2649324	0.999772	1.2423924	MARCH3
TMEM160	1.90e-03	1.26e-04	-5.2642628	0.998545	-0.6809223	TMEM160
ZNF503	1.90e-03	1.26e-04	-5.2637815	0.997662	-0.8923976	ZNF503
SPC24	1.90e-03	1.26e-04	-5.263348	0.996867	-2.5070092	SPC24
NCAPD2	1.91e-03	1.26e-04	-5.2626174	0.995527	-1.0076655	NCAPD2
MASTL	1.91e-03	1.27e-04	5.2597392	0.990248	1.4566557	MASTL
SOGA3	1.91e-03	1.27e-04	5.2595073	0.989823	0.9731611	SOGA3
LOC727993	1.91e-03	1.27e-04	5.2588323	0.988585	0.8712317	LOC727993
DUSP10	1.91e-03	1.27e-04	5.2584587	0.987899	0.624176	DUSP10
ADPGK-AS1	1.92e-03	1.28e-04	5.2562328	0.983816	1.7409931	ADPGK-AS1
BUB1B	1.93e-03	1.28e-04	-5.2539979	0.979715	-1.7337409	BUB1B
SUV39H2	1.93e-03	1.29e-04	-5.2529354	0.977765	-1.1938781	SUV39H2
FAF1	1.93e-03	1.29e-04	-5.2522731	0.976549	-0.7013354	FAF1
HERC2	1.94e-03	1.29e-04	-5.2492253	0.970955	-0.6157306	HERC2
C5orf22	1.95e-03	1.30e-04	5.2467661	0.966441	0.6115419	C5orf22
WNT5A	1.95e-03	1.30e-04	5.2458404	0.964741	2.3131831	WNT5A
CHAF1A	1.95e-03	1.30e-04	-5.2456182	0.964333	-1.0098498	CHAF1A
TNK2-AS1	1.96e-03	1.31e-04	5.2421876	0.958033	1.1259433	TNK2-AS1
PKN3	1.97e-03	1.32e-04	5.2396239	0.953324	1.3374939	PKN3
LGALSL	1.97e-03	1.32e-04	-5.239228	0.952597	-2.2196079	LGALSL
C1orf112	1.97e-03	1.32e-04	-5.237256	0.948975	-1.1671051	C1orf112
MGST2	1.98e-03	1.32e-04	-5.236561	0.947698	-0.7851058	MGST2
PAQR5	1.98e-03	1.32e-04	-5.2363165	0.947249	-2.2332717	PAQR5
DDR1	1.98e-03	1.33e-04	5.2340537	0.943091	0.6197065	DDR1
NECAP1	1.98e-03	1.33e-04	5.2330709	0.941285	0.6589189	NECAP1
ABCA2	1.98e-03	1.33e-04	-5.2329988	0.941152	-1.4312641	ABCA2
ELL3	1.99e-03	1.34e-04	5.2307393	0.937	0.9951465	ELL3
HIST1H2BL	1.99e-03	1.34e-04	-5.2304917	0.936545	-1.9635762	HIST1H2BL
MIR3671	1.99e-03	1.34e-04	5.2290985	0.933984	1.7837497	MIR3671
FAM114A1	2.00e-03	1.35e-04	-5.2266332	0.929452	-0.7750455	FAM114A1
PHKA2	2.00e-03	1.35e-04	-5.2265844	0.929362	-0.6063353	PHKA2
TRIM5	2.00e-03	1.35e-04	5.2257044	0.927744	1.49677	TRIM5
RPIA	2.01e-03	1.35e-04	5.2236739	0.92401	0.6699246	RPIA
IQGAP3	2.01e-03	1.36e-04	-5.2231539	0.923054	-1.9233191	IQGAP3
IFITM2	2.02e-03	1.36e-04	5.2203456	0.917889	2.2900407	IFITM2
PPP3CA	2.02e-03	1.36e-04	-5.2201833	0.917591	-1.1247769	PPP3CA
PLOD3	2.02e-03	1.36e-04	-5.2201566	0.917542	-0.751766	PLOD3
CCNA2	2.02e-03	1.37e-04	-5.2189252	0.915277	-2.7617629	CCNA2
HADHA	2.02e-03	1.37e-04	-5.218576	0.914634	-0.6518271	HADHA
LBP	2.02e-03	1.37e-04	5.2182862	0.914101	1.5564654	LBP
ZNF57	2.03e-03	1.37e-04	-5.216407	0.910644	-0.7451606	ZNF57
SRPK2	2.03e-03	1.37e-04	-5.2158993	0.90971	-0.6827302	SRPK2
FLJ44635	2.05e-03	1.39e-04	-5.2101727	0.899172	-1.4562148	FLJ44635
ARMC7	2.05e-03	1.39e-04	-5.2089251	0.896875	-0.8489742	ARMC7
PRDX2	2.05e-03	1.39e-04	-5.2086671	0.8964	-1.1504624	PRDX2
BCS1L	2.05e-03	1.39e-04	-5.2077869	0.89478	-0.8285087	BCS1L
RPS3A	2.06e-03	1.40e-04	-5.2045769	0.88887	-0.661271	RPS3A
C3AR1	2.06e-03	1.40e-04	5.2045549	0.88883	1.0490024	C3AR1
TBC1D9B	2.06e-03	1.41e-04	-5.203211	0.886355	-0.6491546	TBC1D9B
GAMT	2.06e-03	1.41e-04	-5.2031577	0.886257	-1.1037513	GAMT
PPIH	2.07e-03	1.41e-04	-5.2020535	0.884223	-0.9397898	PPIH
ABLIM3	2.07e-03	1.41e-04	-5.2013066	0.882848	-1.8199108	ABLIM3
RSPRY1	2.07e-03	1.42e-04	5.1992962	0.879145	0.7278721	RSPRY1
RBBP7	2.07e-03	1.42e-04	-5.1988169	0.878262	-0.539352	RBBP7
SLC7A5	2.09e-03	1.43e-04	5.1951368	0.871483	2.2363371	SLC7A5
ATG4C	2.09e-03	1.43e-04	-5.1942621	0.869871	-0.9354442	ATG4C
PSMB10	2.10e-03	1.44e-04	5.1912733	0.864363	1.0453638	PSMB10
SNHG15	2.10e-03	1.44e-04	5.1903898	0.862735	1.5897851	SNHG15
MAVS	2.10e-03	1.44e-04	-5.1888688	0.859931	-0.523547	MAVS
RASSF1	2.10e-03	1.44e-04	-5.1886608	0.859548	-0.9696817	RASSF1
LIG1	2.10e-03	1.44e-04	-5.1882868	0.858859	-0.7208822	LIG1
NLRX1	2.10e-03	1.44e-04	-5.1881587	0.858623	-0.6624869	NLRX1
LRRC1	2.11e-03	1.45e-04	5.1869599	0.856413	1.8691633	LRRC1
HTR7P1	2.11e-03	1.45e-04	-5.1868482	0.856207	-0.5642787	HTR7P1
CRABP1	2.12e-03	1.46e-04	5.1832273	0.849531	1.4113007	CRABP1
ALG1	2.12e-03	1.46e-04	-5.1832272	0.849531	-0.5430499	ALG1
SLC36A4	2.12e-03	1.46e-04	5.1832269	0.84953	0.8820261	SLC36A4
ZSWIM7	2.12e-03	1.46e-04	-5.1832035	0.849487	-1.0493098	ZSWIM7
PSMA2	2.12e-03	1.46e-04	5.1813478	0.846065	0.7615898	PSMA2
NIN	2.12e-03	1.46e-04	-5.1812768	0.845934	-0.6646152	NIN
TMCO3	2.12e-03	1.46e-04	-5.1809204	0.845277	-1.0032301	TMCO3
ZDHHC7	2.13e-03	1.47e-04	-5.1781712	0.840206	-0.6041403	ZDHHC7
LRRC34	2.14e-03	1.48e-04	-5.1765345	0.837187	-0.8583465	LRRC34
NOL9	2.14e-03	1.48e-04	-5.1757726	0.835781	-0.5748102	NOL9
HOOK3	2.14e-03	1.48e-04	-5.1735746	0.831726	-0.7381553	HOOK3
C15orf52	2.14e-03	1.48e-04	-5.1733226	0.831261	-0.957715	C15orf52
GTF2B	2.15e-03	1.49e-04	5.1711412	0.827235	0.8145187	GTF2B
TUFM	2.16e-03	1.49e-04	-5.1694188	0.824057	-0.7570735	TUFM
DHX35	2.16e-03	1.50e-04	-5.1691802	0.823616	-0.6223956	DHX35
CD101	2.16e-03	1.50e-04	-5.1684932	0.822348	-1.6249018	CD101
YIF1B	2.16e-03	1.50e-04	-5.1680701	0.821567	-0.9260142	YIF1B
SPATA20	2.17e-03	1.51e-04	-5.1648295	0.815585	-1.0168235	SPATA20
NNT	2.17e-03	1.51e-04	-5.1638343	0.813747	-0.8994735	NNT
ZNF836	2.18e-03	1.52e-04	-5.1604453	0.807489	-0.8052545	ZNF836
SACS	2.18e-03	1.52e-04	-5.1601478	0.80694	-1.2419246	SACS
NARS2	2.19e-03	1.53e-04	-5.1576291	0.802288	-0.9008507	NARS2
NOL10	2.20e-03	1.53e-04	-5.1559909	0.799262	-0.6163786	NOL10
USP42	2.20e-03	1.53e-04	5.1548994	0.797245	0.7145303	USP42
APMAP	2.20e-03	1.54e-04	-5.1541415	0.795845	-0.8707504	APMAP
RSF1	2.21e-03	1.54e-04	5.152191	0.792241	0.6768659	RSF1
PRKCH	2.21e-03	1.55e-04	5.1497837	0.787792	0.793737	PRKCH
TOP2A	2.21e-03	1.55e-04	-5.1497789	0.787784	-3.4222868	TOP2A
GLO1	2.21e-03	1.55e-04	-5.1497692	0.787766	-0.5149975	GLO1
ATP1A1	2.21e-03	1.55e-04	-5.1495165	0.787299	-0.5981156	ATP1A1
STMN1	2.23e-03	1.56e-04	-5.1466344	0.781972	-1.5349663	STMN1
ZYG11B	2.23e-03	1.56e-04	-5.1458867	0.78059	-0.5533629	ZYG11B
GRIN2D	2.25e-03	1.58e-04	5.1398495	0.769427	1.0455772	GRIN2D
ITPKC	2.25e-03	1.58e-04	5.1386911	0.767284	0.7883298	ITPKC
PAFAH1B3	2.25e-03	1.58e-04	-5.1383234	0.766605	-0.8349902	PAFAH1B3
TRIM32	2.26e-03	1.59e-04	-5.1366875	0.763579	-1.2419575	TRIM32
C1orf132	2.26e-03	1.59e-04	5.135862	0.762052	1.0146368	C1orf132
TTPAL	2.27e-03	1.59e-04	5.1345525	0.759629	0.8752813	TTPAL
CLN8	2.27e-03	1.60e-04	-5.1324881	0.75581	-0.795532	CLN8
KCNE3	2.28e-03	1.60e-04	-5.1305333	0.752193	-0.7136597	KCNE3
PAK1IP1	2.28e-03	1.61e-04	-5.1300445	0.751288	-0.8495644	PAK1IP1
GSTCD	2.28e-03	1.61e-04	-5.1295082	0.750296	-1.1776132	GSTCD
ZFP28	2.30e-03	1.62e-04	-5.1254255	0.742739	-0.8824888	ZFP28
HSPA5	2.30e-03	1.62e-04	-5.1248172	0.741613	-0.8307323	HSPA5
MYLIP	2.31e-03	1.63e-04	5.121406	0.735298	1.1556048	MYLIP
C19orf60	2.31e-03	1.63e-04	-5.1205863	0.73378	-1.0011822	C19orf60
RNLS	2.31e-03	1.63e-04	-5.1203963	0.733428	-0.9189917	RNLS
PCCB	2.32e-03	1.64e-04	-5.1188129	0.730496	-0.7624502	PCCB
MRPL37	2.32e-03	1.64e-04	-5.1176564	0.728354	-0.7395639	MRPL37
SPPL2A	2.32e-03	1.64e-04	5.1175968	0.728244	0.5839907	SPPL2A
MCM8	2.32e-03	1.64e-04	-5.1172784	0.727654	-1.5755973	MCM8
KIF11	2.32e-03	1.65e-04	-5.1159899	0.725267	-2.6651575	KIF11
TRG-AS1	2.33e-03	1.65e-04	5.1152523	0.723901	1.4836538	TRG-AS1
MPEG1	2.33e-03	1.65e-04	-5.1139948	0.721571	-1.9503615	MPEG1
GLTP	2.33e-03	1.66e-04	-5.1132088	0.720115	-0.8306199	GLTP
GLT1D1	2.33e-03	1.66e-04	5.113067	0.719853	1.6095046	GLT1D1
CUL1	2.33e-03	1.66e-04	5.1128091	0.719375	1.1877807	CUL1
ABCA3	2.34e-03	1.66e-04	-5.110907	0.715851	-0.7056205	ABCA3
NDUFB10	2.34e-03	1.66e-04	-5.1107662	0.71559	-0.6440856	NDUFB10
RASAL1	2.34e-03	1.67e-04	-5.1088303	0.712003	-1.3196725	RASAL1
PPP4R1L	2.35e-03	1.68e-04	5.1061881	0.707106	0.8379156	PPP4R1L
TFDP2	2.35e-03	1.68e-04	5.1056215	0.706056	0.6783106	TFDP2
ZMYND19	2.35e-03	1.68e-04	-5.1056005	0.706017	-0.767718	ZMYND19
ACOT13	2.36e-03	1.69e-04	-5.1028877	0.700988	-0.6397147	ACOT13
ZBED3	2.37e-03	1.69e-04	-5.1015338	0.698478	-1.1864334	ZBED3
ZNF599	2.37e-03	1.69e-04	-5.1011042	0.697681	-0.7207036	ZNF599
MFSD9	2.37e-03	1.69e-04	5.1010075	0.697502	0.6556465	MFSD9
DVL3	2.37e-03	1.69e-04	5.1003986	0.696373	0.6719904	DVL3
PIAS2	2.37e-03	1.70e-04	-5.099476	0.694662	-0.839939	PIAS2
MARK4	2.37e-03	1.70e-04	5.0984296	0.692722	0.5724866	MARK4
ARMC6	2.39e-03	1.71e-04	-5.0938062	0.684147	-0.6541034	ARMC6
UGCG	2.40e-03	1.72e-04	5.0922248	0.681213	0.8830547	UGCG
NSRP1	2.40e-03	1.72e-04	5.0920415	0.680873	0.6129697	NSRP1
LINC01268	2.40e-03	1.72e-04	5.0907303	0.678441	1.9226974	LINC01268
MIPEP	2.40e-03	1.73e-04	-5.0903559	0.677746	-1.2507173	MIPEP
CD36	2.40e-03	1.73e-04	-5.090322	0.677683	-2.0188871	CD36
CASP8	2.40e-03	1.73e-04	5.0901194	0.677307	0.5728995	CASP8
ATXN7L3	2.42e-03	1.74e-04	5.0855146	0.668762	0.5845709	ATXN7L3
TTC21A	2.42e-03	1.74e-04	5.084441	0.666769	0.8123565	TTC21A
CRTC2	2.43e-03	1.75e-04	5.0829855	0.664068	0.757924	CRTC2
POLDIP2	2.43e-03	1.75e-04	-5.0820905	0.662406	-0.5000024	POLDIP2
G6PC3	2.44e-03	1.76e-04	-5.0789234	0.656526	-0.590595	G6PC3
KCTD1	2.44e-03	1.76e-04	5.0787661	0.656234	0.8086367	KCTD1
FIG4	2.44e-03	1.76e-04	-5.0784656	0.655676	-0.6439303	FIG4
GPSM2	2.45e-03	1.77e-04	-5.0763786	0.651801	-1.6224321	GPSM2
SYNE3	2.45e-03	1.77e-04	-5.0749833	0.649209	-0.7987774	SYNE3
HEATR1	2.45e-03	1.78e-04	-5.0744953	0.648303	-0.8971596	HEATR1
LAMA3	2.45e-03	1.78e-04	5.0743818	0.648092	1.8487618	LAMA3
YEATS2	2.45e-03	1.78e-04	5.0741491	0.64766	1.0119165	YEATS2
NAA16	2.46e-03	1.78e-04	-5.0725045	0.644605	-0.6524996	NAA16
NFATC2	2.46e-03	1.79e-04	-5.071398	0.64255	-1.8788752	NFATC2
KIAA1456	2.47e-03	1.79e-04	-5.0700956	0.64013	-0.6174409	KIAA1456
ATP10A	2.47e-03	1.79e-04	5.0694988	0.639021	2.0091976	ATP10A
EIF3B	2.48e-03	1.80e-04	-5.0661147	0.632733	-0.610948	EIF3B
MTOR	2.50e-03	1.81e-04	-5.0632817	0.627468	-0.5310484	MTOR
CEACAM1	2.50e-03	1.82e-04	5.061546	0.624242	1.5345543	CEACAM1
TXNL4A	2.50e-03	1.82e-04	-5.0612757	0.623739	-0.5461525	TXNL4A
MT2A	2.50e-03	1.82e-04	5.0605467	0.622384	1.4649922	MT2A
CEP131	2.51e-03	1.83e-04	-5.0594977	0.620434	-0.8333242	CEP131
GYPC	2.51e-03	1.83e-04	5.0594759	0.620393	1.3604251	GYPC
KIF20A	2.51e-03	1.83e-04	-5.0591386	0.619766	-3.4187771	KIF20A
FAM25A	2.51e-03	1.83e-04	5.0570733	0.615926	0.6995472	FAM25A
DPAGT1	2.52e-03	1.84e-04	-5.0564703	0.614805	-0.5853704	DPAGT1
RNF141	2.52e-03	1.84e-04	-5.0558246	0.613604	-1.07081	RNF141
OSTCP2	2.52e-03	1.84e-04	5.0555817	0.613153	0.5111076	OSTCP2
RPP25	2.52e-03	1.84e-04	-5.05499	0.612052	-1.3147137	RPP25
CCSAP	2.54e-03	1.86e-04	-5.0494194	0.601691	-0.6427995	CCSAP
LOC100293704	2.54e-03	1.86e-04	-5.04861	0.600185	-0.589095	LOC100293704
TLR8	2.55e-03	1.87e-04	5.0461162	0.595545	0.9463728	TLR8
TSSC1	2.55e-03	1.87e-04	-5.0459039	0.59515	-0.6458397	TSSC1
RCC1	2.56e-03	1.88e-04	-5.0436877	0.591026	-0.767231	RCC1
RASSF2	2.56e-03	1.88e-04	-5.0436286	0.590916	-1.3102106	RASSF2
LARP7	2.56e-03	1.88e-04	5.0434984	0.590674	0.5826161	LARP7
TIAM2	2.56e-03	1.88e-04	5.0434857	0.59065	1.6649614	TIAM2
RPL10A	2.57e-03	1.89e-04	-5.0417667	0.587451	-0.7824259	RPL10A
INHBA	2.57e-03	1.89e-04	5.0415947	0.587131	3.0669733	INHBA
RNF167	2.58e-03	1.90e-04	-5.0386951	0.581733	-0.794041	RNF167
BNC2	2.59e-03	1.90e-04	-5.0367536	0.578119	-1.8202338	BNC2
ZNF808	2.59e-03	1.91e-04	-5.0362507	0.577182	-0.7976191	ZNF808
FAM57A	2.60e-03	1.92e-04	-5.0334093	0.571891	-1.1521693	FAM57A
MCMDC2	2.61e-03	1.93e-04	-5.0305697	0.566603	-1.0087838	MCMDC2
RPGRIP1L	2.61e-03	1.93e-04	-5.0304277	0.566338	-1.1821494	RPGRIP1L
KIF1C	2.61e-03	1.93e-04	-5.03042	0.566324	-0.7045072	KIF1C
MCEE	2.62e-03	1.93e-04	-5.0281869	0.562164	-0.6598431	MCEE
CCDC124	2.62e-03	1.94e-04	-5.0269067	0.559779	-0.5616489	CCDC124
IKBKE	2.65e-03	1.96e-04	5.021369	0.54946	0.8842971	IKBKE
FAM160B1	2.65e-03	1.96e-04	5.0203975	0.54765	0.6721683	FAM160B1
PITPNA-AS1	2.65e-03	1.96e-04	-5.0199214	0.546762	-0.6041539	PITPNA-AS1
RPF2	2.65e-03	1.96e-04	-5.0196953	0.546341	-0.8417737	RPF2
RFTN1	2.65e-03	1.96e-04	5.0196827	0.546317	1.4249047	RFTN1
MIR1321	2.65e-03	1.97e-04	-5.0192306	0.545475	-1.214283	MIR1321
URB2	2.65e-03	1.97e-04	-5.0184627	0.544043	-0.7029764	URB2
SIRPB1	2.65e-03	1.97e-04	-5.0178779	0.542953	-1.1865457	SIRPB1
VTRNA1-3	2.66e-03	1.98e-04	5.0155481	0.53861	1.4413723	VTRNA1-3
RNF115	2.66e-03	1.98e-04	5.0153958	0.538326	0.630173	RNF115
ACE	2.66e-03	1.98e-04	-5.0151973	0.537956	-1.2883952	ACE
SERTAD1	2.66e-03	1.98e-04	5.0151944	0.537951	0.7341166	SERTAD1
ILF2	2.67e-03	1.99e-04	-5.0121278	0.532233	-0.4577905	ILF2
MT1H	2.69e-03	2.01e-04	5.0083248	0.52514	5.1111393	MT1H
NLN	2.70e-03	2.01e-04	-5.0073481	0.523318	-1.4271255	NLN
MMP1	2.70e-03	2.01e-04	5.0064481	0.521639	3.5577237	MMP1
SRI	2.70e-03	2.02e-04	5.0055313	0.519929	0.5687852	SRI
LOC100506548	2.70e-03	2.02e-04	-5.0048732	0.518701	-0.6668793	LOC100506548
EMP1	2.70e-03	2.02e-04	-5.0047592	0.518488	-0.6363279	EMP1
LGALS3	2.70e-03	2.02e-04	-5.0044983	0.518002	-0.7979428	LGALS3
ARL6IP4	2.70e-03	2.02e-04	-5.0041331	0.51732	-0.5909055	ARL6IP4
EXO1	2.70e-03	2.02e-04	-5.00349	0.51612	-2.056964	EXO1
PVR	2.70e-03	2.02e-04	5.0032707	0.515711	1.2316588	PVR
THOC1	2.70e-03	2.03e-04	-5.0028646	0.514954	-0.6059286	THOC1
SDC4	2.70e-03	2.03e-04	5.0024898	0.514254	0.9911727	SDC4
SERPINA1	2.71e-03	2.03e-04	5.0015583	0.512516	1.2027727	SERPINA1
B4GALT2	2.71e-03	2.03e-04	-5.0004297	0.51041	-0.8727325	B4GALT2
KCNJ2	2.71e-03	2.04e-04	4.9997663	0.509172	1.069877	KCNJ2
RUSC1-AS1	2.72e-03	2.05e-04	4.9971322	0.504256	1.0671908	RUSC1-AS1
CAMSAP2	2.72e-03	2.05e-04	4.9970104	0.504028	0.5787093	CAMSAP2
FXN	2.72e-03	2.05e-04	-4.9969364	0.50389	-1.0711884	FXN
TRMT1	2.73e-03	2.05e-04	-4.9953239	0.50088	-0.9662691	TRMT1
UNK	2.73e-03	2.05e-04	4.9951669	0.500587	0.6247108	UNK
MAGED2	2.74e-03	2.06e-04	4.993262	0.497031	0.7801361	MAGED2
CEBPB	2.74e-03	2.07e-04	4.9922237	0.495092	0.8118057	CEBPB
PDZD2	2.74e-03	2.07e-04	4.9916271	0.493978	1.1873124	PDZD2
EDARADD	2.76e-03	2.08e-04	4.9882178	0.487612	2.4391924	EDARADD
CSRP2BP	2.76e-03	2.08e-04	-4.9880534	0.487305	-0.6177524	CSRP2BP
RAD51	2.76e-03	2.08e-04	-4.9879164	0.487049	-1.3062977	RAD51
LRG1	2.76e-03	2.09e-04	4.9865772	0.484548	1.2640665	LRG1
FLJ32255	2.77e-03	2.09e-04	4.9848785	0.481374	1.5284755	FLJ32255
ABCC2	2.77e-03	2.10e-04	4.9842066	0.480119	0.756036	ABCC2
PTPN22	2.78e-03	2.10e-04	-4.9825071	0.476944	-1.395061	PTPN22
PI3	2.78e-03	2.10e-04	4.9822187	0.476405	0.882509	PI3
RPL27A	2.78e-03	2.11e-04	-4.9808485	0.473845	-0.6075939	RPL27A
OTUD5	2.78e-03	2.11e-04	4.9806541	0.473482	0.5929798	OTUD5
BBS4	2.79e-03	2.11e-04	4.9793676	0.471078	0.555215	BBS4
FAR1	2.79e-03	2.12e-04	-4.9786255	0.469692	-0.6106654	FAR1
CDCA5	2.79e-03	2.12e-04	-4.9782948	0.469073	-1.2894721	CDCA5
TAF7	2.79e-03	2.12e-04	4.977825	0.468196	0.9782968	TAF7
PEX10	2.82e-03	2.14e-04	-4.9717383	0.456818	-0.5827993	PEX10
ROGDI	2.83e-03	2.16e-04	-4.9689849	0.45167	-1.0761559	ROGDI
TNFSF8	2.84e-03	2.16e-04	-4.9683741	0.450528	-1.7525443	TNFSF8
DNAJB6	2.84e-03	2.16e-04	4.96707	0.44809	0.7460695	DNAJB6
C17orf70	2.86e-03	2.18e-04	-4.9630313	0.440536	-0.5994127	C17orf70
CRYBB1	2.86e-03	2.18e-04	-4.9622051	0.43899	-2.5812402	CRYBB1
LDHD	2.87e-03	2.19e-04	-4.9611896	0.437091	-1.3958791	LDHD
CDC26	2.87e-03	2.19e-04	4.9611327	0.436984	0.724894	CDC26
LOC100506127	2.87e-03	2.19e-04	-4.9603372	0.435496	-0.6449267	LOC100506127
IFRD1	2.87e-03	2.19e-04	4.9603112	0.435447	0.8551286	IFRD1
VWA8	2.87e-03	2.19e-04	-4.9601269	0.435102	-1.1594692	VWA8
ETV3L	2.87e-03	2.19e-04	4.9597834	0.43446	1.3384594	ETV3L
FAM60A	2.87e-03	2.20e-04	4.9582114	0.431519	1.2988056	FAM60A
CP	2.87e-03	2.20e-04	4.9581844	0.431468	2.0847503	CP
SNF8	2.88e-03	2.21e-04	-4.9556273	0.426683	-0.6525286	SNF8
PARK2	2.89e-03	2.21e-04	-4.9550675	0.425635	-1.4513303	PARK2
DOK2	2.89e-03	2.22e-04	-4.953852	0.42336	-2.2973929	DOK2
GBE1	2.89e-03	2.22e-04	-4.9527093	0.421222	-0.8900128	GBE1
ACAP3	2.89e-03	2.22e-04	-4.9526536	0.421117	-0.5530706	ACAP3
DEFB1	2.90e-03	2.22e-04	4.9519055	0.419717	2.1831018	DEFB1
UGP2	2.90e-03	2.23e-04	4.9504395	0.416973	0.7262545	UGP2
AMDHD2	2.90e-03	2.23e-04	-4.9501536	0.416438	-0.8700715	AMDHD2
KCNH4	2.91e-03	2.24e-04	-4.9485159	0.413372	-0.7135964	KCNH4
MEGF6	2.93e-03	2.25e-04	-4.9450718	0.406923	-0.8309933	MEGF6
NEO1	2.93e-03	2.25e-04	4.9449897	0.406769	1.6355392	NEO1
PLXNA4	2.93e-03	2.26e-04	4.9443767	0.405621	0.6995519	PLXNA4
YBX1	2.93e-03	2.26e-04	-4.9433773	0.403749	-0.4809967	YBX1
LARS	2.95e-03	2.27e-04	-4.9403829	0.398141	-0.8363995	LARS
HLX	2.95e-03	2.27e-04	4.9400788	0.397571	1.020175	HLX
MAK	2.95e-03	2.28e-04	4.9393319	0.396172	0.7997305	MAK
HLA-J	2.96e-03	2.29e-04	4.9369338	0.391679	1.6620579	HLA-J
HEATR5B	2.96e-03	2.29e-04	-4.9366149	0.391082	-0.5245375	HEATR5B
ANLN	2.96e-03	2.29e-04	-4.9364372	0.390749	-2.6032271	ANLN
BIRC5	2.96e-03	2.29e-04	-4.9361405	0.390193	-1.6218434	BIRC5
AARS	2.96e-03	2.29e-04	-4.9360289	0.389984	-0.7331977	AARS
PIP4K2C	2.96e-03	2.29e-04	4.9351877	0.388408	0.5641749	PIP4K2C
SSR3	2.97e-03	2.30e-04	-4.9341419	0.386448	-0.6120515	SSR3
CDK1	2.97e-03	2.30e-04	-4.9329931	0.384295	-2.6674709	CDK1
KANK2	2.98e-03	2.31e-04	-4.9315391	0.38157	-1.4360052	KANK2
TPST2	2.98e-03	2.31e-04	-4.9310317	0.380619	-0.6886564	TPST2
SLC36A1	2.98e-03	2.31e-04	-4.9304144	0.379462	-1.4038057	SLC36A1
PPM1M	2.98e-03	2.32e-04	-4.9298553	0.378414	-1.3579349	PPM1M
MT1DP	2.99e-03	2.33e-04	4.9275873	0.374163	2.1246035	MT1DP
TMED10	2.99e-03	2.33e-04	-4.9267571	0.372606	-0.7097971	TMED10
DAAM1	2.99e-03	2.33e-04	-4.926663	0.37243	-0.8410418	DAAM1
MAGEF1	3.00e-03	2.33e-04	4.9259854	0.37116	0.7953921	MAGEF1
GPR157	3.00e-03	2.34e-04	4.9240711	0.36757	1.6523965	GPR157
CHPT1	3.00e-03	2.34e-04	-4.9240377	0.367508	-0.8683344	CHPT1
SMAD4	3.01e-03	2.35e-04	4.9224012	0.364439	0.5354408	SMAD4
HAT1	3.01e-03	2.35e-04	-4.9220264	0.363736	-0.8272907	HAT1
DCAF4	3.01e-03	2.35e-04	-4.9215522	0.362847	-0.997611	DCAF4
ST7-AS1	3.01e-03	2.35e-04	4.9210503	0.361906	0.8287994	ST7-AS1
EIF3C	3.01e-03	2.36e-04	-4.9206092	0.361078	-0.8355968	EIF3C
SLFN12L	3.01e-03	2.36e-04	4.9200877	0.3601	1.1616064	SLFN12L
PRPS1	3.01e-03	2.36e-04	-4.9200841	0.360094	-0.6907189	PRPS1
PPP1R15B	3.01e-03	2.36e-04	4.9200307	0.359994	1.1072867	PPP1R15B
RINL	3.01e-03	2.36e-04	4.9197454	0.359459	1.0066648	RINL
IMMT	3.02e-03	2.36e-04	-4.9188764	0.357829	-0.527524	IMMT
CYBRD1	3.02e-03	2.37e-04	-4.9176257	0.355483	-1.1808198	CYBRD1
MED25	3.02e-03	2.37e-04	4.9171066	0.354509	1.0396623	MED25
ZNF529	3.03e-03	2.38e-04	-4.9161249	0.352667	-0.6339841	ZNF529
BAK1	3.03e-03	2.38e-04	4.9160789	0.352581	0.9039883	BAK1
GPATCH3	3.03e-03	2.38e-04	4.9149755	0.350511	0.5795498	GPATCH3
CASP3	3.04e-03	2.39e-04	4.9122136	0.345329	0.9672595	CASP3
STAP2	3.04e-03	2.39e-04	4.9120115	0.34495	2.230874	STAP2
IL36RN	3.04e-03	2.40e-04	4.9114143	0.343829	1.0617805	IL36RN
TLR2	3.04e-03	2.40e-04	4.9110317	0.343111	1.8671101	TLR2
DPF2	3.04e-03	2.40e-04	4.9109294	0.342919	0.5167128	DPF2
CPPED1	3.05e-03	2.40e-04	-4.9098933	0.340975	-0.5547873	CPPED1
LOC100129917	3.05e-03	2.40e-04	-4.9097478	0.340702	-0.7077185	LOC100129917
BCAT2	3.05e-03	2.41e-04	-4.9093458	0.339947	-0.9059482	BCAT2
RRM2B	3.05e-03	2.41e-04	4.9085488	0.338451	1.1020252	RRM2B
SLC25A3	3.05e-03	2.41e-04	-4.9078951	0.337225	-0.6426237	SLC25A3
KDM6A	3.05e-03	2.41e-04	4.9074056	0.336306	0.7733252	KDM6A
TRIM26	3.06e-03	2.42e-04	4.9069148	0.335385	1.0446012	TRIM26
LOC283140	3.06e-03	2.42e-04	-4.9054656	0.332664	-0.8648411	LOC283140
RAP1A	3.06e-03	2.43e-04	-4.9049676	0.331729	-0.6185202	RAP1A
TRAPPC6A	3.06e-03	2.43e-04	-4.9046494	0.331132	-0.9932487	TRAPPC6A
ZNF442	3.10e-03	2.46e-04	4.8976317	0.317955	1.0076755	ZNF442
ZSCAN16	3.10e-03	2.46e-04	4.8969061	0.316592	1.2915859	ZSCAN16
SLC25A15	3.11e-03	2.46e-04	-4.8963264	0.315503	-0.9103224	SLC25A15
CFAP44	3.11e-03	2.47e-04	-4.8953389	0.313649	-0.7423219	CFAP44
SUPV3L1	3.11e-03	2.47e-04	-4.8949693	0.312954	-0.4878404	SUPV3L1
IL31RA	3.11e-03	2.47e-04	4.8945687	0.312202	1.1964665	IL31RA
TIFAB	3.11e-03	2.48e-04	-4.8936375	0.310453	-1.7289711	TIFAB
MYO9B	3.11e-03	2.48e-04	-4.8934746	0.310147	-0.6018364	MYO9B
AP1S2	3.11e-03	2.48e-04	-4.8934627	0.310124	-1.1954052	AP1S2
FDX1L	3.11e-03	2.48e-04	-4.8931752	0.309584	-0.7075349	FDX1L
RAB8A	3.11e-03	2.48e-04	4.8922428	0.307833	0.4851829	RAB8A
SDC3	3.11e-03	2.48e-04	-4.8922131	0.307777	-1.5415098	SDC3
HEMK1	3.11e-03	2.48e-04	-4.8920818	0.30753	-0.5510377	HEMK1
THRA	3.11e-03	2.49e-04	-4.8919099	0.307207	-1.4140052	THRA
DGAT1	3.11e-03	2.49e-04	-4.8915843	0.306595	-0.6422676	DGAT1
BRPF1	3.11e-03	2.49e-04	-4.8911637	0.305805	-0.7105748	BRPF1
IL16	3.11e-03	2.49e-04	-4.8909801	0.30546	-0.878494	IL16
HSP90B1	3.12e-03	2.49e-04	-4.8899952	0.30361	-0.6246238	HSP90B1
HADHB	3.12e-03	2.50e-04	-4.8896455	0.302953	-0.5379274	HADHB
PSMG1	3.12e-03	2.50e-04	-4.8889215	0.301592	-0.7067676	PSMG1
STAT5A	3.12e-03	2.50e-04	4.8886517	0.301085	0.5739641	STAT5A
TM9SF4	3.13e-03	2.51e-04	4.8871378	0.29824	0.4960617	TM9SF4
SLC35B1	3.13e-03	2.51e-04	-4.886115	0.296318	-0.5855279	SLC35B1
RAP2B	3.14e-03	2.52e-04	-4.8842225	0.292761	-0.8931847	RAP2B
PPM1B	3.14e-03	2.52e-04	4.884178	0.292678	0.5793472	PPM1B
RPS6	3.16e-03	2.54e-04	-4.8801776	0.285158	-0.5538767	RPS6
UBE2Z	3.16e-03	2.54e-04	4.8797842	0.284418	0.7341262	UBE2Z
AXL	3.18e-03	2.56e-04	4.8758692	0.277056	3.3165127	AXL
CYTIP	3.18e-03	2.56e-04	4.8756548	0.276653	0.9751515	CYTIP
MECP2	3.18e-03	2.56e-04	4.8756497	0.276644	0.6056029	MECP2
CXCL3	3.19e-03	2.56e-04	4.8748047	0.275055	2.1290237	CXCL3
SLC35F6	3.19e-03	2.57e-04	-4.8744996	0.274481	-0.8356664	SLC35F6
LILRB5	3.19e-03	2.57e-04	-4.8735936	0.272777	-2.0032973	LILRB5
RFC5	3.19e-03	2.57e-04	-4.8732382	0.272108	-1.0637922	RFC5
ARHGEF2	3.20e-03	2.58e-04	4.8716298	0.269083	0.5016978	ARHGEF2
TSTA3	3.20e-03	2.59e-04	-4.8705967	0.26714	-0.5579502	TSTA3
ENC1	3.20e-03	2.59e-04	-4.8700039	0.266025	-2.4148867	ENC1
ADORA3	3.21e-03	2.59e-04	-4.8696412	0.265342	-3.183937	ADORA3
PYGL	3.21e-03	2.60e-04	-4.8683072	0.262833	-1.740959	PYGL
BLOC1S6	3.21e-03	2.60e-04	-4.8678525	0.261977	-0.5781706	BLOC1S6
TAZ	3.22e-03	2.61e-04	-4.8657588	0.258038	-0.6066295	TAZ
TTC19	3.23e-03	2.61e-04	-4.8647959	0.256226	-0.6474995	TTC19
TRPV4	3.23e-03	2.62e-04	-4.8635547	0.25389	-1.8038147	TRPV4
AGTR1	3.24e-03	2.62e-04	4.8624723	0.251853	1.0821271	AGTR1
NDUFC1	3.24e-03	2.63e-04	4.8620305	0.251022	0.7342665	NDUFC1
MGAM	3.24e-03	2.63e-04	-4.8618179	0.250622	-0.888776	MGAM
MARVELD1	3.24e-03	2.63e-04	-4.8616798	0.250362	-0.9185351	MARVELD1
H2AFZ	3.25e-03	2.64e-04	-4.8595779	0.246405	-1.1955435	H2AFZ
FCHSD1	3.27e-03	2.66e-04	4.8550442	0.23787	0.6187793	FCHSD1
ALDH6A1	3.27e-03	2.66e-04	-4.8547221	0.237264	-0.7582271	ALDH6A1
CCNB1	3.28e-03	2.66e-04	-4.8543883	0.236635	-1.4234502	CCNB1
ZNF814	3.28e-03	2.67e-04	-4.8538862	0.23569	-0.833517	ZNF814
SLU7	3.28e-03	2.67e-04	4.852213	0.232539	0.5565421	SLU7
ATP5G3	3.29e-03	2.68e-04	-4.8515834	0.231353	-0.7611233	ATP5G3
EML2	3.29e-03	2.68e-04	4.8510577	0.230363	0.4826511	EML2
SLC47A1	3.29e-03	2.69e-04	-4.850014	0.228397	-1.7567467	SLC47A1
PKMYT1	3.29e-03	2.69e-04	-4.84968	0.227768	-1.453843	PKMYT1
FABP3	3.31e-03	2.71e-04	-4.8459856	0.220809	-2.7954028	FABP3
TMEM117	3.32e-03	2.71e-04	-4.8450459	0.219039	-1.7473837	TMEM117
ZMIZ2	3.32e-03	2.72e-04	4.8440601	0.217182	0.8846317	ZMIZ2
NAIP	3.33e-03	2.72e-04	-4.8429705	0.215129	-1.5827733	NAIP
LMLN	3.33e-03	2.72e-04	-4.8427736	0.214758	-0.7390241	LMLN
FAM151B	3.33e-03	2.72e-04	-4.8423006	0.213867	-0.817848	FAM151B
SLC35E1	3.33e-03	2.73e-04	-4.8417162	0.212765	-0.6501118	SLC35E1
CERK	3.33e-03	2.73e-04	-4.8410699	0.211547	-0.8567012	CERK
TREM2	3.36e-03	2.75e-04	-4.8369642	0.20381	-2.3856454	TREM2
BCL2L11	3.36e-03	2.76e-04	4.8360765	0.202136	1.11722	BCL2L11
MUCL1	3.37e-03	2.76e-04	4.8347281	0.199595	2.7813577	MUCL1
DHX57	3.37e-03	2.76e-04	-4.8343398	0.198862	-0.6302258	DHX57
ADPRM	3.37e-03	2.77e-04	4.8338545	0.197948	0.7789342	ADPRM
GBAS	3.39e-03	2.78e-04	-4.830619	0.191847	-0.5287386	GBAS
NR4A3	3.39e-03	2.79e-04	4.829344	0.189443	3.3537055	NR4A3
ASCL2	3.40e-03	2.80e-04	4.8272017	0.185403	1.0000776	ASCL2
CARD16	3.40e-03	2.80e-04	4.827074	0.185162	1.3239465	CARD16
LAS1L	3.40e-03	2.80e-04	-4.8270164	0.185054	-0.7021404	LAS1L
THAP3	3.41e-03	2.81e-04	4.8261325	0.183387	0.8094217	THAP3
ERI3	3.41e-03	2.81e-04	-4.8256597	0.182495	-0.7076907	ERI3
RALGPS1	3.41e-03	2.81e-04	-4.8250042	0.181259	-0.781572	RALGPS1
ICMT	3.41e-03	2.82e-04	-4.8243941	0.180108	-0.6523736	ICMT
TRMT1L	3.41e-03	2.82e-04	4.8240152	0.179393	0.5597925	TRMT1L
GTPBP4	3.42e-03	2.82e-04	4.8235257	0.17847	1.0490508	GTPBP4
LRRC4	3.42e-03	2.83e-04	-4.8218121	0.175237	-1.1182451	LRRC4
LUM	3.42e-03	2.83e-04	4.8214489	0.174552	2.4265634	LUM
PIGV	3.42e-03	2.83e-04	4.8213411	0.174349	0.6001444	PIGV
NDUFS3	3.42e-03	2.83e-04	-4.8212309	0.174141	-0.7811807	NDUFS3
LSM4	3.43e-03	2.84e-04	-4.8203918	0.172557	-0.7823242	LSM4
CYP27A1	3.43e-03	2.84e-04	-4.8196148	0.171091	-1.2030492	CYP27A1
E2F2	3.43e-03	2.84e-04	-4.8191722	0.170256	-1.7274677	E2F2
RNF130	3.43e-03	2.85e-04	-4.8187361	0.169434	-0.6273225	RNF130
ALG14	3.45e-03	2.86e-04	-4.8156646	0.163637	-0.8025848	ALG14
[truncated: 22,098 more rows]
