# Supplementary material for: Repurposing Zileuton as a Depression Drug Using an AI and In Vitro Approach
Source: Molecules. 2020 May 5;25(9):2155. doi: 10.3390/molecules25092155 (PMC7249014; doi:10.3390/molecules25092155)
Supplement: Supplementary file 1 [file molecules-25-02155-s001.zip › Table 1S.csv]

Title	PMID/DOI
Esculetin-A phytochemical endeavor fortifying effect against non-communicable diseases	27810338
A circular toxicity approach to isoprostanes: From markers of oxidative stress, to epidemiological warning systems and agents of aquatic toxicity	30223241
A flavonoid-rich extract of orange juice reduced oxidative stress in an experimental model of inflammatory bowel disease	https://doi.org/10.1016/j.jff.2016.12.038
A Novel Peptide from Soybean Protein Isolate Significantly Enhances Resistance of the Organism under Oxidative Stress	27455060
A Practical Approach for Restoring Homeostasis in Diseases Characterized by a Chronic Oxidative Stress	https://doi.org/10.9734/JAMPS/2015/15549
A role for mitochondria in NLRP3 inflammasome activation	21124315
Advanced glycoxidation end products in chronic diseases—clinical chemistry and genetic background	16084533
Alpha-lipoic acid as a pleiotropic compound with potential therapeutic use in diabetes and other chronic disease	25104975
An overview of the advantages of KEAP1-NRF2 system activation during inflammatory disease treatment	28899203
Anti-amyloidogenic effects of antioxidants: Implications for the prevention and therapeutics of Alzheimer's disease	16644188
Anti-neoplastic drugs increase caveolin-1-dependent migration, invasion and metastasis of cancer cells	29340103
Antioxidant Activity, Total Phenolics and Flavonoids Contents: Should We Ban in Vitro Screening Methods?	29853403
Antioxidant and anticholinesterase activities of the essential oil of Eugenia Dysenterica DC	https://doi.org/10.5897/AJPP2015.4438
Antioxidant Phytochemicals for the Prevention and Treatment of Chronic Diseases	26633317
Autophagy and oxidative stress in non-communicable diseases A matter ofthe in?ammatory state.pdf	29859344
Barriers to Global Action Plan for the Prevention and Control of Noncommunicable Diseases: Proposal Modifications to the Voluntary Targets	https://DOI: 10.21767/2572-5483.100022
Bioactive peptides and protein hydrolysates: research trends and challenges for application as nutraceuticals and functional food ingredients	https://doi.org/10.1016/j.cofs.2014.09.005
Blood-Based Oxidative Stress Markers and Cognitive Performance in Early Old Age: The HAPIEE Study	27802435
Brazil nuts intake improves lipid profile, oxidative stress and microvascular function in obese adolescents: a randomized controlled trial	21619692
Carotenoids from microalgae to block oxidative stress	28546947
Carqueja (Baccharis trimera) Protects against Oxidative Stress and ?-Amyloid-Induced Toxicity in Caenorhabditis elegans	26236426
Chronic diseases, infammation, and spices: how are they linked?	29370858
Correlation between Oxidative Stress, Nutrition, and Cancer Initiation	28714931
Curcumin, the golden nutraceutical: multitargeting for multiple chronic diseases	27638428
Cys34-Cysteinylated Human Serum Albumin Is a Sensitive Plasma Marker in Oxidative Stress-Related Chronic Diseases	24416365
Diagnosis, monitoring and prevention of exposure-related non-communicable diseases in the living and working environment: DiMoPEx-project is designed to determine the impacts of environmental exposure on human health	29441119
Diagnosis, monitoring and prevention of exposure-related non-communicable diseases in the living and working environment: DiMoPEx-project is designed to determine the impacts of environmental exposure on human health	29441119
Dietary Polyphenols—Important Non-Nutrients in the Prevention of Chronic Noncommunicable Diseases. A Systematic Review	31075905
DNA damage in non-communicable diseases: A clinical and epidemiological perspective	26255943
Dose Effects of Orally Administered Spirulina Suspension on Colonic Microbiota in Healthy Mice	31334136
Drug-Induced Oxidative Stress and Toxicity	22919381
Effects of cranberry powder on biomarkers of oxidative stress and glucose control in db/db mice	24353827
Effects of Curcumin Supplementation on Exercise-Induced Oxidative Stress in Humans	24165958
Effects of dietary Docosahexaenoic, training and acute exercise on lipid mediators	27051354
Effects of Oral Glutathione Supplementation on Systemic Oxidative Stress Biomarkers in Human Volunteers	21875351
Effects of Zileuton, a New 5-lipoxygenase Inhibitor, in Experimentally Induced Colitis in Rats	7905704
Esculetin: A phytochemical endeavor fortifying effect against non-communicable diseases	27810338
Eucalyptol and Its Role in Chronic Diseases	27771935
Eupafolin nanoparticles protect HaCaT keratinocytes from particulate matter-induced inflammation and oxidative stress	27570454
Evaluating the Oxidative Stress in Inflammation: Role of Melatonin	26225957
Evaluation of phytomedicinal potential of perillyl alcohol in an in vitro Parkinson's Disease model	30188583
F2-Isoprostanes in Human Health and Diseases: From Molecular Mechanisms to Clinical Implications	18522490
Ferulic Acid Supplementation Improves Lipid Profiles, Oxidative Stress, and Inflammatory Status in Hyperlipidemic Subjects: A Randomized, Double-Blind, Placebo-Controlled Clinical Trial	29865227
Fibroblast growth factor 21 and its novel association with oxidative stress	28039838
Food Safety and Nutritional Quality for the Prevention of Non Communicable Diseases: The Nutrient, Hazard Analysis and Critical Control Point Process (NACCP)	25899825
Functions of transcription factors NF-?B and Nrf2 in the inhibition of LPS-stimulated cytokine release by the resin monomer HEMA	30196988
Googling the Guggul (Commiphora and Boswellia) for Prevention of Chronic Diseases	30127736
GPER blockers as Nox downregulators: A new drug class to target chronic non-communicable diseases	28343901
Hepatoprotective, Antihyperlipidemic, and Anti-inflammatory Activity of Moringa oleifera in Diabetic-induced Damage in Male Wistar Rats	28539743
Hochu-Ekki-To Improves Motor Function in an Amyotrophic Lateral Sclerosis Animal Model	31689925
Implications of red Panax ginseng in oxidative stress associated chronic diseases	28413314
In vitro anti-nephrotoxic potential of Ammi visnaga, Petroselinum crispum, Hordeum vulgare, and Cymbopogon schoenanthus seed or leaf extracts by suppressing the necrotic mediators, oxidative stress and inflammation	31238921
Insights into the Role and Interdependence of Oxidative Stress and Inflammation in Liver Diseases	28070230
Klotho Regulates Retinal Pigment Epithelial Functions and Protects Against Oxidative Stress	24107965
Lipid peroxidation products as oxidative stress biomarkers	19706982
Lipid Peroxidation, Mitochondrial Dysfunction and Neurochemical and Behavioural Deficits in Different Neurotoxic Models: Protective Role of S-allylcysteine	18985488
Lipidomic Evaluation of Aryl Hydrocarbon Receptor-Mediated Hepatic Steatosis in Male and Female Mice Elicited by 2,3,7,8-Tetrachlorodibenzo-p-dioxin	28238261
Lipoic Acid as a Potential Therapy for Chronic Diseases Associated With Oxidative Stress	15134511
Looking Beyond the Terrestrial: The Potential of Seaweed Derived Bioactives to Treat Non-Communicable Diseases	26999166
Marine Carotenoids and Oxidative Stress	22363224
Mechanisms of Diabetes-Induced Liver Damage The role of oxidative stress and inflammation	27226903
Metabolic Syndrome and DNA Damage: The Interplay of Environmental and Lifestyle Factors in the Development of Metabolic Dysfunction	https://DOI: 10.4236/ojemd.2015.57009
Mitochondrial dysfunction and oxidative stress in metabolic disorders A step towards mitochondria based therapeutic strategies	27836629
Modulatory Effect of 2-(4-Hydroxyphenyl)amino-1,4-naphthoquinone on Endothelial Vasodilation in Rat Aorta	27672420
Monoamine Oxidases, Oxidative Stress, and Altered Mitochondrial Dynamics in Cardiac Ageing	28546851
Monotropein promotes angiogenesis and inhibits oxidative stress?induced autophagy in endothelial progenitor cells to accelerate wound healing	29278309
Natural Dietary Pigments: Potential Mediators against Hepatic Damage Induced by Over-The-Counter Non-Steroidal Anti-Inflammatory and Analgesic Drugs	29364842
Non-enzymatic glycation and oxidative stress in chronic illnesses and diabetes mellitus	10081287
Nox enzymes, ROS, and chronic disease: An example of antagonistic pleiotrop	17602948
Nrf2-p62 autophagy pathway and its response to oxidative stress in hepatocellular carcinoma	29274776
Nutrients and Oxidative Stress: Friend or Foe?	29643982
Nutrimetabolomics: An Update on Analytical Approaches to Investigate the Role of Plant-Based Foods and Their Bioactive Compounds in Non-Communicable Chronic Diseases	27941699
Oral Supplementation of Turmeric Decreases Proteinuria, Hematuria, and Systolic Blood Pressure in Patients Suffering From Relapsing or Refractory Lupus Nephritis: A Randomized and Placebo-Controlled Study	21742514
Oxidative stress and metabolic disorders: Pathogenesis and therapeutic strategie	26851532
Oxidative Stress and Neurodegenerative Diseases: A Review of Upstream and Downstream Antioxidant Therapeutic Options	19721819
Oxidative stress in chronic lung disease: From mitochondrial dysfunction to dysregulated redox signaling	30098327
Oxidative stress-induced diseases and tea polyphenols	29113421
Paraoxonase-1 as a Regulator of Glucose and Lipid Homeostasis: Impact on the Onset and Progression of Metabolic Disorders	31430977
Pharmacophore Model Prediction, 3D-QSAR and Molecular Docking Studies on Vinyl Sulfones Targeting Nrf2-mediated Gene Transcription Intended for anti-Parkinson Drug Design	26222438
Polyphenols from Brazilian native Myrtaceae fruits and their potential health benefits against obesity and its associated complications	https://DOI: 10.1016/j.cofs.2018.01.001
Polyphenols With Antiglycation Activity and Mechanisms of Action: A Review of Recent Findings	28911546
Preventive and Therapeutic Role of Functional Ingredients of Barley Grass for Chronic Diseases in Human Beings	29849880
Protective effect of black garlic extracts on tert-Butyl hydroperoxide-induced injury in hepatocytes via a c-Jun N-terminal kinase-dependent mechanism	29456651
Reactive oxygen species (ROS) generation, impacts on tissue oxidation and dietary management of non-communicable diseases: A review	https://doi.org/10.5897/AJBR2017.0967
Red Wine Grape Pomace Attenuates Atherosclerosis and Myocardial Damage and Increases Survival in Association with Improved Plasma Antioxidant Activity in a Murine Model of Lethal Ischemic Heart Disease	31500172
Resveratrol supplementation, where are we now and where should we go?	25625901
Role of Oxidative Stress in Cardiovascular Diseases	10872549
Roles of the KEAP1-NRF2 system in mammalian skin exposed to UV radiation	30268578
Targeting Free Radicals in Oxidative Stress-Related Human Diseases	28551354
The Critical Need to Promote Research of Aging and Aging-related Diseases to Improve Health and Longevity of the Elderly Population	25657847
The Modern Western Diet Rich in Advanced Glycation End-Products (AGEs): An Overview of Its Impact on Obesity and Early Progression of Renal Pathology	31366015
The Neuroprotective Effects of Histamine H3 Receptor Antagonist E177 on Pilocarpine-Induced Status Epilepticus in Rats	31739417
The Nutritional, Glutathione and Oxidant Status of Elderly Subjects Admitted to a University Hospital	21196655
The Proglycation Effect of Caffeic Acid Leads to the Elevation of Oxidative Stress and Inflammation in Monocytes, Macrophages and Vascular Endothelial Cells	20951562
The renin angiotensin system, oxidative stress and mitochondrial function in obesity and insulin resistance	27497523
The Role of Catechins in Cellular Responses to Oxidative Stress	29677167
The twisted survivin connection to angiogenesis	26584646
The Vagus Nerve Can Predict and Possibly Modulate Non-Communicable Chronic Diseases: Introducing a Neuroimmunological Paradigm to Public Health	30347734
Vanadium: Risks and possible benefits in the light of a comprehensive overview of its pharmacotoxicological mechanisms and multi-applications with a summary of further research trends	32305626
Vascular Inflammation and Oxidative Stress: Major Triggers for Cardiovascular Disease	31341533
