# Supplementary material for: Repurposing Zileuton as a Depression Drug Using an AI and In Vitro Approach
Source: Molecules. 2020 May 5;25(9):2155. doi: 10.3390/molecules25092155 (PMC7249014; doi:10.3390/molecules25092155)
Supplement: Supplementary file 1 [file molecules-25-02155-s001.zip › Table_3Sa.csv]

smiles	ChemProtID	type	value	name	species	therapcategory	swissprotid	ensembl	tanimoto	db
NC(=O)N(C(c1cc2c(s1)cccn2)C)O	33281	IC50	2400	Arachidonate 5-lipoxygenase	Rat	NA	P12527	NA	0.91	ChEMBL
NC(=O)N(C(c1cc2c(s1)cccn2)C)O	33281	IC50	860	Arachidonate 5-lipoxygenase	Human	NA	P09917	ENSG00000012779	0.91	ChEMBL
NC(=O)N(C(c1cc2c(s1)cccn2)C)O	33281	IC50	2400	NA	Rat	NA	P12527	NA	0.91	BindingDB
NC(=O)N(C(c1cc2c(s1)cccn2)C)O	33281	IC50	860	Arachidonate 5-lipoxygenase	Human	NA	P09917	ENSG00000012779	0.91	BindingDB
NC(=O)N(C(c1cc2c(s1)cccn2)C)O	33281	score	0.43	Arachidonate 5-lipoxygenase	Human	NA	P09917	ENSG00000012779	0.91	STITCH
NC(=O)N(C(c1cc2c(s1)c(Cl)ccc2)C)O	300783	Inhibition	89	Arachidonate 5-lipoxygenase	Rat	NA	P12527	NA	0.91	ChEMBL
NC(=O)N(C(c1cc2c(s1)c(Cl)ccc2)C)O	300783	IC50	1500	Arachidonate 5-lipoxygenase	Human	NA	P09917	ENSG00000012779	0.91	ChEMBL
NC(=O)N(C(c1cc2c(s1)c(Cl)ccc2)C)O	300783	IC50	1500	Arachidonate 5-lipoxygenase	Human	NA	P09917	ENSG00000012779	0.91	BindingDB
NC(=O)N(C(c1cc2c(s1)c(Cl)ccc2)C)O	300783	score	0.36	Arachidonate 5-lipoxygenase	Human	NA	P09917	ENSG00000012779	0.91	STITCH
NC(=O)N(C(c1cc2c(s1)ccc(c2)C(C)(C)C)C)O	58756	IC50	710	Arachidonate 5-lipoxygenase	Rat	NA	P12527	NA	0.89	ChEMBL
NC(=O)N(C(c1cc2c(s1)ccc(c2)C(C)(C)C)C)O	58756	IC50	710	NA	Rat	NA	P12527	NA	0.89	BindingDB
NC(=O)N(C(c1sc2c(c1Cl)cccc2)C)O	57963	IC50	3700	Arachidonate 5-lipoxygenase	Human	NA	P09917	ENSG00000012779	0.87	ChEMBL
NC(=O)N(C(c1sc2c(c1Cl)cccc2)C)O	57963	IC50	300	Arachidonate 5-lipoxygenase	Rat	NA	P12527	NA	0.87	ChEMBL
NC(=O)N(C(c1sc2c(c1Cl)cccc2)C)O	57963	IC50	300	NA	Rat	NA	P12527	NA	0.87	BindingDB
NC(=O)N(C(c1sc2c(c1Cl)cccc2)C)O	57963	IC50	3700	Arachidonate 5-lipoxygenase	Human	NA	P09917	ENSG00000012779	0.87	BindingDB
NC(=O)N(C(c1sc2c(c1Cl)cccc2)C)O	57963	score	0.31	Arachidonate 5-lipoxygenase	Human	NA	P09917	ENSG00000012779	0.87	STITCH
NC(=O)N(C(/C=C/c1cscc1)C)O	59063	IC50	1800	Arachidonate 5-lipoxygenase	Rat	NA	P12527	NA	0.88	ChEMBL
NC(=O)N(C(/C=C/c1cscc1)C)O	59063	IC50	850	Arachidonate 5-lipoxygenase	Human	NA	P09917	ENSG00000012779	0.88	ChEMBL
NC(=O)N(C(/C=C/c1cscc1)C)O	59063	Inhibition	1	Arachidonate 5-lipoxygenase	Rat	NA	P12527	NA	0.88	ChEMBL
NC(=O)N(C(/C=C/c1cscc1)C)O	59063	IC50	1800	NA	Rat	NA	P12527	NA	0.88	BindingDB
NC(=O)N(C(/C=C/c1cscc1)C)O	59063	IC50	850	Arachidonate 5-lipoxygenase	Human	NA	P09917	ENSG00000012779	0.88	BindingDB
NC(=O)N(C(/C=C/c1cscc1)C)O	59063	score	0.44	Arachidonate 5-lipoxygenase	Human	NA	P09917	ENSG00000012779	0.88	STITCH
NC(=O)N(C(c1sccc1C)C)O	292833	IC50	2100	Arachidonate 5-lipoxygenase	Rat	NA	P12527	NA	0.86	ChEMBL
NC(=O)N(C(c1sccc1C)C)O	292833	IC50	4100	Arachidonate 5-lipoxygenase	Human	NA	P09917	ENSG00000012779	0.86	ChEMBL
NC(=O)N(C(c1sccc1C)C)O	292833	Inhibition	64	Arachidonate 5-lipoxygenase	Rat	NA	P12527	NA	0.86	ChEMBL
NC(=O)N(C(c1sccc1C)C)O	292833	IC50	2100	NA	Rat	NA	P12527	NA	0.86	BindingDB
NC(=O)N(C(c1sccc1C)C)O	292833	IC50	4100	Arachidonate 5-lipoxygenase	Human	NA	P09917	ENSG00000012779	0.86	BindingDB
NC(=O)N(C(c1sccc1C)C)O	292833	score	0.27	Arachidonate 5-lipoxygenase	Human	NA	P09917	ENSG00000012779	0.86	STITCH
NC(=O)N(C(c1cc2c(s1)scc2)C)O	61728	IC50	900	Arachidonate 5-lipoxygenase	Rat	NA	P12527	NA	0.95	ChEMBL
NC(=O)N(C(c1cc2c(s1)scc2)C)O	61728	IC50	1200	Arachidonate 5-lipoxygenase	Human	NA	P09917	ENSG00000012779	0.95	ChEMBL
NC(=O)N(C(c1cc2c(s1)scc2)C)O	61728	IC50	900	NA	Rat	NA	P12527	NA	0.95	BindingDB
NC(=O)N(C(c1cc2c(s1)scc2)C)O	61728	IC50	1200	Arachidonate 5-lipoxygenase	Human	NA	P09917	ENSG00000012779	0.95	BindingDB
NC(=O)N(C(c1cc2c(s1)scc2)C)O	61728	score	0.41	Arachidonate 5-lipoxygenase	Human	NA	P09917	ENSG00000012779	0.95	STITCH
NC(=O)N(C(c1cscc1)C)O	58778	IC50	3500	Arachidonate 5-lipoxygenase	Rat	NA	P12527	NA	0.9	ChEMBL
NC(=O)N(C(c1cscc1)C)O	58778	IC50	2400	Arachidonate 5-lipoxygenase	Human	NA	P09917	ENSG00000012779	0.9	ChEMBL
NC(=O)N(C(c1cscc1)C)O	58778	Inhibition	66	Arachidonate 5-lipoxygenase	Rat	NA	P12527	NA	0.9	ChEMBL
NC(=O)N(C(c1cscc1)C)O	58778	IC50	3500	NA	Rat	NA	P12527	NA	0.9	BindingDB
NC(=O)N(C(c1cscc1)C)O	58778	IC50	2400	Arachidonate 5-lipoxygenase	Human	NA	P09917	ENSG00000012779	0.9	BindingDB
NC(=O)N(C(c1cscc1)C)O	58778	score	0.3	Arachidonate 5-lipoxygenase	Human	NA	P09917	ENSG00000012779	0.9	STITCH
NC(=O)NC(=O)N(C(c1cc2c(s1)cccc2)C)O	292973	IC50	1000	Arachidonate 5-lipoxygenase	Rat	NA	P12527	NA	0.87	ChEMBL
NC(=O)NC(=O)N(C(c1cc2c(s1)cccc2)C)O	292973	IC50	1000	NA	Rat	NA	P12527	NA	0.87	BindingDB
NC(=O)N(C(c1ccc(s1)c1cccs1)C)O	293141	IC50	3100	Arachidonate 5-lipoxygenase	Human	NA	P09917	ENSG00000012779	0.88	ChEMBL
NC(=O)N(C(c1ccc(s1)c1cccs1)C)O	293141	IC50	200	Arachidonate 5-lipoxygenase	Rat	NA	P12527	NA	0.88	ChEMBL
NC(=O)N(C(c1ccc(s1)c1cccs1)C)O	293141	IC50	200	NA	Rat	NA	P12527	NA	0.88	BindingDB
NC(=O)N(C(c1ccc(s1)c1cccs1)C)O	293141	IC50	3100	Arachidonate 5-lipoxygenase	Human	NA	P09917	ENSG00000012779	0.88	BindingDB
NC(=O)N(C(c1ccc(s1)c1cccs1)C)O	293141	score	0.33	Arachidonate 5-lipoxygenase	Human	NA	P09917	ENSG00000012779	0.88	STITCH
ON(C(c1nc2c(s1)cccc2)C)C(=O)N	61891	IC50	1900	Arachidonate 5-lipoxygenase	Rat	NA	P12527	NA	0.87	ChEMBL
ON(C(c1nc2c(s1)cccc2)C)C(=O)N	61891	IC50	520	Arachidonate 5-lipoxygenase	Human	NA	P09917	ENSG00000012779	0.87	ChEMBL
ON(C(c1nc2c(s1)cccc2)C)C(=O)N	61891	IC50	520	Arachidonate 5-lipoxygenase	Human	NA	P09917	ENSG00000012779	0.87	BindingDB
ON(C(c1nc2c(s1)cccc2)C)C(=O)N	61891	IC50	1900	NA	Rat	NA	P12527	NA	0.87	BindingDB
ON(C(c1nc2c(s1)cccc2)C)C(=O)N	61891	score	0.49	Arachidonate 5-lipoxygenase	Human	NA	P09917	ENSG00000012779	0.87	STITCH
ON(C(c1cc2c(s1)cccc2)C)C(=O)N	93	IC50	500	Arachidonate 5-lipoxygenase	Human	NA	P09917	ENSG00000012779	1	ChEMBL
ON(C(c1cc2c(s1)cccc2)C)C(=O)N	93	IC50	4200	Arachidonate 5-lipoxygenase-activating protein	Human	NA	P20292	ENSG00000132965	1	ChEMBL
ON(C(c1cc2c(s1)cccc2)C)C(=O)N	93	IC50	2200	Arachidonate 5-lipoxygenase-activating protein	Human	NA	P20292	ENSG00000132965	1	ChEMBL
ON(C(c1cc2c(s1)cccc2)C)C(=O)N	93	Ki	Vasopressin V1a receptor	Human	NA	P37288	ENSG00000166148	1	ChEMBL
ON(C(c1cc2c(s1)cccc2)C)C(=O)N	93	IC50	Vasopressin V1a receptor	Human	NA	P37288	ENSG00000166148	1	ChEMBL
ON(C(c1cc2c(s1)cccc2)C)C(=O)N	93	Ki	Vasoactive intestinal polypeptide receptor 1	Human	NA	P32241	ENSG00000114812	1	ChEMBL
ON(C(c1cc2c(s1)cccc2)C)C(=O)N	93	IC50	Vasoactive intestinal polypeptide receptor 1	Human	NA	P32241	ENSG00000114812	1	ChEMBL
ON(C(c1cc2c(s1)cccc2)C)C(=O)N	93	Ki	Vascular endothelial growth factor receptor 1	Human	NA	P17948	ENSG00000102755	1	ChEMBL
ON(C(c1cc2c(s1)cccc2)C)C(=O)N	93	IC50	Vascular endothelial growth factor receptor 1	Human	NA	P17948	ENSG00000102755	1	ChEMBL
ON(C(c1cc2c(s1)cccc2)C)C(=O)N	93	Ki	Thromboxane-A synthase	Human	NA	P24557	ENSG00000059377	1	ChEMBL
ON(C(c1cc2c(s1)cccc2)C)C(=O)N	93	IC50	Thromboxane-A synthase	Human	NA	P24557	ENSG00000059377	1	ChEMBL
ON(C(c1cc2c(s1)cccc2)C)C(=O)N	93	Ki	Androgen receptor	Rat	NA	P15207	ENSRNOG00000005639	1	ChEMBL
ON(C(c1cc2c(s1)cccc2)C)C(=O)N	93	IC50	Androgen receptor	Rat	NA	P15207	ENSRNOG00000005639	1	ChEMBL
ON(C(c1cc2c(s1)cccc2)C)C(=O)N	93	Ki	Substance-K receptor	Human	NA	P21452	ENSG00000075073	1	ChEMBL
ON(C(c1cc2c(s1)cccc2)C)C(=O)N	93	IC50	Substance-K receptor	Human	NA	P21452	ENSG00000075073	1	ChEMBL
ON(C(c1cc2c(s1)cccc2)C)C(=O)N	93	Ki	Substance-P receptor	Human	NA	P25103	ENSG00000115353	1	ChEMBL
ON(C(c1cc2c(s1)cccc2)C)C(=O)N	93	IC50	Substance-P receptor	Human	NA	P25103	ENSG00000115353	1	ChEMBL
ON(C(c1cc2c(s1)cccc2)C)C(=O)N	93	Ki	Sigma non-opioid intracellular receptor 1	Human	NA	Q99720	ENSG00000147955	1	ChEMBL
ON(C(c1cc2c(s1)cccc2)C)C(=O)N	93	IC50	Sigma non-opioid intracellular receptor 1	Human	NA	Q99720	ENSG00000147955	1	ChEMBL
ON(C(c1cc2c(s1)cccc2)C)C(=O)N	93	Ki	Sodium-dependent serotonin transporter	Human	NA	P31645	ENSG00000108576	1	ChEMBL
ON(C(c1cc2c(s1)cccc2)C)C(=O)N	93	IC50	Sodium-dependent serotonin transporter	Human	NA	P31645	ENSG00000108576	1	ChEMBL
ON(C(c1cc2c(s1)cccc2)C)C(=O)N	93	Ki	5-hydroxytryptamine receptor 6	Human	NA	P50406	ENSG00000158748	1	ChEMBL
ON(C(c1cc2c(s1)cccc2)C)C(=O)N	93	IC50	5-hydroxytryptamine receptor 6	Human	NA	P50406	ENSG00000158748	1	ChEMBL
ON(C(c1cc2c(s1)cccc2)C)C(=O)N	93	Ki	5-hydroxytryptamine receptor 4	Guinea pig	NA	O70528	ENSCPOG00000012428	1	ChEMBL
ON(C(c1cc2c(s1)cccc2)C)C(=O)N	93	IC50	5-hydroxytryptamine receptor 4	Guinea pig	NA	O70528	ENSCPOG00000012428	1	ChEMBL
ON(C(c1cc2c(s1)cccc2)C)C(=O)N	93	Ki	5-hydroxytryptamine receptor 2C	Human	NA	P28335	ENSG00000147246	1	ChEMBL
ON(C(c1cc2c(s1)cccc2)C)C(=O)N	93	IC50	5-hydroxytryptamine receptor 2C	Human	NA	P28335	ENSG00000147246	1	ChEMBL
ON(C(c1cc2c(s1)cccc2)C)C(=O)N	93	Ki	5-hydroxytryptamine receptor 2B	Human	NA	P41595	ENSG00000135914	1	ChEMBL
ON(C(c1cc2c(s1)cccc2)C)C(=O)N	93	IC50	5-hydroxytryptamine receptor 2B	Human	NA	P41595	ENSG00000135914	1	ChEMBL
ON(C(c1cc2c(s1)cccc2)C)C(=O)N	93	Ki	5-hydroxytryptamine receptor 2A	Human	NA	P28223	ENSG00000102468	1	ChEMBL
ON(C(c1cc2c(s1)cccc2)C)C(=O)N	93	IC50	5-hydroxytryptamine receptor 2A	Human	NA	P28223	ENSG00000102468	1	ChEMBL
ON(C(c1cc2c(s1)cccc2)C)C(=O)N	93	Ki	5-hydroxytryptamine receptor 1B	Rat	NA	P28564	ENSRNOG00000013042	1	ChEMBL
ON(C(c1cc2c(s1)cccc2)C)C(=O)N	93	IC50	5-hydroxytryptamine receptor 1B	Rat	NA	P28564	ENSRNOG00000013042	1	ChEMBL
ON(C(c1cc2c(s1)cccc2)C)C(=O)N	93	Ki	Serotonin 1a (5-HT1a) receptor	Rat	NA	P19327	NA	1	ChEMBL
ON(C(c1cc2c(s1)cccc2)C)C(=O)N	93	IC50	Serotonin 1a (5-HT1a) receptor	Rat	NA	P19327	NA	1	ChEMBL
ON(C(c1cc2c(s1)cccc2)C)C(=O)N	93	Ki	Receptor-type tyrosine-protein phosphatase C	Human	NA	P08575	ENSG00000081237	1	ChEMBL
ON(C(c1cc2c(s1)cccc2)C)C(=O)N	93	IC50	Receptor-type tyrosine-protein phosphatase C	Human	NA	P08575	ENSG00000081237	1	ChEMBL
ON(C(c1cc2c(s1)cccc2)C)C(=O)N	93	Ki	Tyrosine-protein kinase Lck	Human	NA	P06239	ENSG00000182866	1	ChEMBL
ON(C(c1cc2c(s1)cccc2)C)C(=O)N	93	IC50	Tyrosine-protein kinase Lck	Human	NA	P06239	ENSG00000182866	1	ChEMBL
ON(C(c1cc2c(s1)cccc2)C)C(=O)N	93	Ki	Receptor tyrosine-protein kinase erbB-2	Human	NA	P04626	ENSG00000141736	1	ChEMBL
ON(C(c1cc2c(s1)cccc2)C)C(=O)N	93	IC50	Receptor tyrosine-protein kinase erbB-2	Human	NA	P04626	ENSG00000141736	1	ChEMBL
ON(C(c1cc2c(s1)cccc2)C)C(=O)N	93	Ki	Tyrosine-protein kinase Fyn	Human	NA	P06241	ENSG00000010810	1	ChEMBL
ON(C(c1cc2c(s1)cccc2)C)C(=O)N	93	IC50	Tyrosine-protein kinase Fyn	Human	NA	P06241	ENSG00000010810	1	ChEMBL
ON(C(c1cc2c(s1)cccc2)C)C(=O)N	93	Ki	Epidermal growth factor receptor	Human	NA	P00533	ENSG00000146648	1	ChEMBL
ON(C(c1cc2c(s1)cccc2)C)C(=O)N	93	IC50	Epidermal growth factor receptor	Human	NA	P00533	ENSG00000146648	1	ChEMBL
ON(C(c1cc2c(s1)cccc2)C)C(=O)N	93	Ki	Serine/threonine-protein phosphatase 2B catalytic subunit alpha isoform	Human	NA	Q08209	ENSG00000138814	1	ChEMBL
ON(C(c1cc2c(s1)cccc2)C)C(=O)N	93	IC50	Serine/threonine-protein phosphatase 2B catalytic subunit alpha isoform	Human	NA	Q08209	ENSG00000138814	1	ChEMBL
ON(C(c1cc2c(s1)cccc2)C)C(=O)N	93	Ki	Mitogen-activated protein kinase 14	Human	NA	Q16539	ENSG00000112062	1	ChEMBL
ON(C(c1cc2c(s1)cccc2)C)C(=O)N	93	IC50	Mitogen-activated protein kinase 14	Human	NA	Q16539	ENSG00000112062	1	ChEMBL
ON(C(c1cc2c(s1)cccc2)C)C(=O)N	93	Ki	Mitogen-activated protein kinase 1	Human	NA	P28482	ENSG00000100030	1	ChEMBL
ON(C(c1cc2c(s1)cccc2)C)C(=O)N	93	IC50	Mitogen-activated protein kinase 1	Human	NA	P28482	ENSG00000100030	1	ChEMBL
ON(C(c1cc2c(s1)cccc2)C)C(=O)N	93	Ki	Mitogen-activated protein kinase 3	Human	NA	P27361	ENSG00000102882	1	ChEMBL
ON(C(c1cc2c(s1)cccc2)C)C(=O)N	93	IC50	Mitogen-activated protein kinase 3	Human	NA	P27361	ENSG00000102882	1	ChEMBL
ON(C(c1cc2c(s1)cccc2)C)C(=O)N	93	Ki	Protein kinase C alpha type	Human	NA	P17252	ENSG00000154229	1	ChEMBL
ON(C(c1cc2c(s1)cccc2)C)C(=O)N	93	IC50	Protein kinase C alpha type	Human	NA	P17252	ENSG00000154229	1	ChEMBL
ON(C(c1cc2c(s1)cccc2)C)C(=O)N	93	Ki	82 kDa matrix metalloproteinase-9	Human	NA	P14780	ENSG00000100985	1	ChEMBL
ON(C(c1cc2c(s1)cccc2)C)C(=O)N	93	IC50	82 kDa matrix metalloproteinase-9	Human	NA	P14780	ENSG00000100985	1	ChEMBL
ON(C(c1cc2c(s1)cccc2)C)C(=O)N	93	Ki	22 kDa interstitial collagenase	Human	NA	P03956	ENSG00000196611	1	ChEMBL
ON(C(c1cc2c(s1)cccc2)C)C(=O)N	93	IC50	22 kDa interstitial collagenase	Human	NA	P03956	ENSG00000196611	1	ChEMBL
ON(C(c1cc2c(s1)cccc2)C)C(=O)N	93	Ki	Neutrophil elastase	Human	NA	P08246	ENSG00000197561	1	ChEMBL
ON(C(c1cc2c(s1)cccc2)C)C(=O)N	93	IC50	Neutrophil elastase	Human	NA	P08246	ENSG00000197561	1	ChEMBL
ON(C(c1cc2c(s1)cccc2)C)C(=O)N	93	Ki	Cathepsin G	Human	NA	P08311	ENSG00000100448	1	ChEMBL
ON(C(c1cc2c(s1)cccc2)C)C(=O)N	93	IC50	Cathepsin G	Human	NA	P08311	ENSG00000100448	1	ChEMBL
ON(C(c1cc2c(s1)cccc2)C)C(=O)N	93	Ki	Caspase-1 subunit p20	Human	NA	P29466	ENSG00000137752	1	ChEMBL
ON(C(c1cc2c(s1)cccc2)C)C(=O)N	93	IC50	Caspase-1 subunit p20	Human	NA	P29466	ENSG00000137752	1	ChEMBL
ON(C(c1cc2c(s1)cccc2)C)C(=O)N	93	Ki	Angiotensin-converting enzyme	Oryctolagus cuniculus	NA	P12822	NA	1	ChEMBL
ON(C(c1cc2c(s1)cccc2)C)C(=O)N	93	IC50	Angiotensin-converting enzyme	Oryctolagus cuniculus	NA	P12822	NA	1	ChEMBL
ON(C(c1cc2c(s1)cccc2)C)C(=O)N	93	IC50	Progesterone receptor	Cattle	NA	Q690N0	NA	1	ChEMBL
ON(C(c1cc2c(s1)cccc2)C)C(=O)N	93	Ki	Progesterone receptor	Cattle	NA	Q690N0	NA	1	ChEMBL
ON(C(c1cc2c(s1)cccc2)C)C(=O)N	93	Ki	Potassium voltage-gated channel subfamily H member 2	Human	NA	Q12809	ENSG00000055118	1	ChEMBL
ON(C(c1cc2c(s1)cccc2)C)C(=O)N	93	IC50	Potassium voltage-gated channel subfamily H member 2	Human	NA	Q12809	ENSG00000055118	1	ChEMBL
ON(C(c1cc2c(s1)cccc2)C)C(=O)N	93	Ki	Platelet-activating factor receptor	Human	NA	P25105	ENSG00000169403	1	ChEMBL
ON(C(c1cc2c(s1)cccc2)C)C(=O)N	93	IC50	Platelet-activating factor receptor	Human	NA	P25105	ENSG00000169403	1	ChEMBL
ON(C(c1cc2c(s1)cccc2)C)C(=O)N	93	Ki	cGMP-specific 3',5'-cyclic phosphodiesterase	Human	NA	O76074	ENSG00000138735	1	ChEMBL
ON(C(c1cc2c(s1)cccc2)C)C(=O)N	93	IC50	cGMP-specific 3',5'-cyclic phosphodiesterase	Human	NA	O76074	ENSG00000138735	1	ChEMBL
ON(C(c1cc2c(s1)cccc2)C)C(=O)N	93	Ki	Mu-type opioid receptor	Human	NA	P35372	ENSG00000112038	1	ChEMBL
ON(C(c1cc2c(s1)cccc2)C)C(=O)N	93	IC50	Mu-type opioid receptor	Human	NA	P35372	ENSG00000112038	1	ChEMBL
ON(C(c1cc2c(s1)cccc2)C)C(=O)N	93	Ki	Kappa-type opioid receptor	Human	NA	P41145	ENSG00000082556	1	ChEMBL
ON(C(c1cc2c(s1)cccc2)C)C(=O)N	93	IC50	Kappa-type opioid receptor	Human	NA	P41145	ENSG00000082556	1	ChEMBL
ON(C(c1cc2c(s1)cccc2)C)C(=O)N	93	Ki	Delta-type opioid receptor	Human	NA	P41143	ENSG00000116329	1	ChEMBL
ON(C(c1cc2c(s1)cccc2)C)C(=O)N	93	IC50	Delta-type opioid receptor	Human	NA	P41143	ENSG00000116329	1	ChEMBL
ON(C(c1cc2c(s1)cccc2)C)C(=O)N	93	Ki	Nitric oxide synthase, inducible	Mouse	NA	P29477	ENSMUSG00000020826	1	ChEMBL
ON(C(c1cc2c(s1)cccc2)C)C(=O)N	93	Ki	Nitric-oxide synthase, brain	Rat	NA	P29476	NA	1	ChEMBL
ON(C(c1cc2c(s1)cccc2)C)C(=O)N	93	IC50	Nitric oxide synthase, inducible	Mouse	NA	P29477	ENSMUSG00000020826	1	ChEMBL
ON(C(c1cc2c(s1)cccc2)C)C(=O)N	93	IC50	Nitric-oxide synthase, brain	Rat	NA	P29476	NA	1	ChEMBL
ON(C(c1cc2c(s1)cccc2)C)C(=O)N	93	Ki	Neuropeptide Y receptor type 2	Human	NA	P49146	ENSG00000185149	1	ChEMBL
ON(C(c1cc2c(s1)cccc2)C)C(=O)N	93	IC50	Neuropeptide Y receptor type 2	Human	NA	P49146	ENSG00000185149	1	ChEMBL
ON(C(c1cc2c(s1)cccc2)C)C(=O)N	93	Ki	Neuropeptide Y receptor type 1	Human	NA	P25929	ENSG00000164128	1	ChEMBL
ON(C(c1cc2c(s1)cccc2)C)C(=O)N	93	IC50	Neuropeptide Y receptor type 1	Human	NA	P25929	ENSG00000164128	1	ChEMBL
ON(C(c1cc2c(s1)cccc2)C)C(=O)N	93	Ki	Muscarinic acetylcholine receptor M5	Human	NA	P08912	ENSG00000184984	1	ChEMBL
ON(C(c1cc2c(s1)cccc2)C)C(=O)N	93	IC50	Muscarinic acetylcholine receptor M5	Human	NA	P08912	ENSG00000184984	1	ChEMBL
ON(C(c1cc2c(s1)cccc2)C)C(=O)N	93	Ki	Muscarinic acetylcholine receptor M4	Human	NA	P08173	ENSG00000180720	1	ChEMBL
ON(C(c1cc2c(s1)cccc2)C)C(=O)N	93	IC50	Muscarinic acetylcholine receptor M4	Human	NA	P08173	ENSG00000180720	1	ChEMBL
ON(C(c1cc2c(s1)cccc2)C)C(=O)N	93	Ki	Muscarinic acetylcholine receptor M3	Human	NA	P20309	ENSG00000133019	1	ChEMBL
ON(C(c1cc2c(s1)cccc2)C)C(=O)N	93	IC50	Muscarinic acetylcholine receptor M3	Human	NA	P20309	ENSG00000133019	1	ChEMBL
ON(C(c1cc2c(s1)cccc2)C)C(=O)N	93	Ki	Muscarinic acetylcholine receptor M2	Human	NA	P08172	ENSG00000181072	1	ChEMBL
ON(C(c1cc2c(s1)cccc2)C)C(=O)N	93	IC50	Muscarinic acetylcholine receptor M2	Human	NA	P08172	ENSG00000181072	1	ChEMBL
ON(C(c1cc2c(s1)cccc2)C)C(=O)N	93	Ki	Muscarinic acetylcholine receptor M1	Human	NA	P11229	ENSG00000168539	1	ChEMBL
ON(C(c1cc2c(s1)cccc2)C)C(=O)N	93	IC50	Muscarinic acetylcholine receptor M1	Human	NA	P11229	ENSG00000168539	1	ChEMBL
ON(C(c1cc2c(s1)cccc2)C)C(=O)N	93	Ki	Amine oxidase [flavin-containing] A	Human	NA	P21397	ENSG00000189221	1	ChEMBL
ON(C(c1cc2c(s1)cccc2)C)C(=O)N	93	IC50	Amine oxidase [flavin-containing] A	Human	NA	P21397	ENSG00000189221	1	ChEMBL
ON(C(c1cc2c(s1)cccc2)C)C(=O)N	93	Ki	Melanocortin receptor 5	Human	NA	P33032	ENSG00000176136	1	ChEMBL
ON(C(c1cc2c(s1)cccc2)C)C(=O)N	93	IC50	Melanocortin receptor 5	Human	NA	P33032	ENSG00000176136	1	ChEMBL
ON(C(c1cc2c(s1)cccc2)C)C(=O)N	93	Ki	Melanocortin receptor 4	Human	NA	P32245	ENSG00000166603	1	ChEMBL
ON(C(c1cc2c(s1)cccc2)C)C(=O)N	93	IC50	Melanocortin receptor 4	Human	NA	P32245	ENSG00000166603	1	ChEMBL
ON(C(c1cc2c(s1)cccc2)C)C(=O)N	93	Ki	Melanocortin receptor 3	Human	NA	P41968	ENSG00000124089	1	ChEMBL
ON(C(c1cc2c(s1)cccc2)C)C(=O)N	93	IC50	Melanocortin receptor 3	Human	NA	P41968	ENSG00000124089	1	ChEMBL
ON(C(c1cc2c(s1)cccc2)C)C(=O)N	93	Ki	Arachidonate 15-lipoxygenase	Oryctolagus cuniculus	NA	P12530	NA	1	ChEMBL
ON(C(c1cc2c(s1)cccc2)C)C(=O)N	93	IC50	Arachidonate 15-lipoxygenase	Oryctolagus cuniculus	NA	P12530	NA	1	ChEMBL
ON(C(c1cc2c(s1)cccc2)C)C(=O)N	93	Ki	Cysteinyl leukotriene receptor 1	Human	NA	Q9Y271	ENSG00000173198	1	ChEMBL
ON(C(c1cc2c(s1)cccc2)C)C(=O)N	93	IC50	Cysteinyl leukotriene receptor 1	Human	NA	Q9Y271	ENSG00000173198	1	ChEMBL
ON(C(c1cc2c(s1)cccc2)C)C(=O)N	93	Ki	Leukotriene C4 synthase	Guinea pig	NA	A6XA80	NA	1	ChEMBL
ON(C(c1cc2c(s1)cccc2)C)C(=O)N	93	IC50	Leukotriene C4 synthase	Guinea pig	NA	A6XA80	NA	1	ChEMBL
ON(C(c1cc2c(s1)cccc2)C)C(=O)N	93	Ki	Insulin receptor	Rat	NA	P15127	NA	1	ChEMBL
ON(C(c1cc2c(s1)cccc2)C)C(=O)N	93	IC50	Insulin receptor	Rat	NA	P15127	NA	1	ChEMBL
ON(C(c1cc2c(s1)cccc2)C)C(=O)N	93	Ki	3-hydroxy-3-methylglutaryl-coenzyme A reductase	Human	NA	P04035	ENSG00000113161	1	ChEMBL
ON(C(c1cc2c(s1)cccc2)C)C(=O)N	93	IC50	3-hydroxy-3-methylglutaryl-coenzyme A reductase	Human	NA	P04035	ENSG00000113161	1	ChEMBL
ON(C(c1cc2c(s1)cccc2)C)C(=O)N	93	Ki	Histamine H2 receptor	Human	NA	P25021	ENSG00000113749	1	ChEMBL
ON(C(c1cc2c(s1)cccc2)C)C(=O)N	93	IC50	Histamine H2 receptor	Human	NA	P25021	ENSG00000113749	1	ChEMBL
ON(C(c1cc2c(s1)cccc2)C)C(=O)N	93	Ki	Histamine H1 receptor	Human	NA	P35367	ENSG00000196639	1	ChEMBL
ON(C(c1cc2c(s1)cccc2)C)C(=O)N	93	IC50	Histamine H1 receptor	Human	NA	P35367	ENSG00000196639	1	ChEMBL
ON(C(c1cc2c(s1)cccc2)C)C(=O)N	93	Ki	Glucocorticoid receptor	Human	NA	P04150	ENSG00000113580	1	ChEMBL
ON(C(c1cc2c(s1)cccc2)C)C(=O)N	93	IC50	Glucocorticoid receptor	Human	NA	P04150	ENSG00000113580	1	ChEMBL
ON(C(c1cc2c(s1)cccc2)C)C(=O)N	93	Ki	Estrogen receptor beta	Human	NA	Q92731	ENSG00000140009	1	ChEMBL
ON(C(c1cc2c(s1)cccc2)C)C(=O)N	93	IC50	Estrogen receptor beta	Human	NA	Q92731	ENSG00000140009	1	ChEMBL
ON(C(c1cc2c(s1)cccc2)C)C(=O)N	93	Ki	Estrogen receptor	Human	NA	P03372	ENSG00000091831	1	ChEMBL
ON(C(c1cc2c(s1)cccc2)C)C(=O)N	93	IC50	Estrogen receptor	Human	NA	P03372	ENSG00000091831	1	ChEMBL
ON(C(c1cc2c(s1)cccc2)C)C(=O)N	93	IC50	Endothelin-1 receptor	Human	NA	P25101	ENSG00000151617	1	ChEMBL
ON(C(c1cc2c(s1)cccc2)C)C(=O)N	93	Ki	Endothelin-1 receptor	Human	NA	P25101	ENSG00000151617	1	ChEMBL
ON(C(c1cc2c(s1)cccc2)C)C(=O)N	93	Ki	Sodium-dependent dopamine transporter	Human	NA	Q01959	ENSG00000142319	1	ChEMBL
ON(C(c1cc2c(s1)cccc2)C)C(=O)N	93	IC50	Sodium-dependent dopamine transporter	Human	NA	Q01959	ENSG00000142319	1	ChEMBL
ON(C(c1cc2c(s1)cccc2)C)C(=O)N	93	Ki	D(4) dopamine receptor	Human	NA	P21917	ENSG00000069696	1	ChEMBL
ON(C(c1cc2c(s1)cccc2)C)C(=O)N	93	IC50	D(4) dopamine receptor	Human	NA	P21917	ENSG00000069696	1	ChEMBL
ON(C(c1cc2c(s1)cccc2)C)C(=O)N	93	Ki	D(3) dopamine receptor	Human	NA	P35462	ENSG00000151577	1	ChEMBL
ON(C(c1cc2c(s1)cccc2)C)C(=O)N	93	IC50	D(3) dopamine receptor	Human	NA	P35462	ENSG00000151577	1	ChEMBL
ON(C(c1cc2c(s1)cccc2)C)C(=O)N	93	Ki	D(2) dopamine receptor	Human	NA	P14416	ENSG00000149295	1	ChEMBL
ON(C(c1cc2c(s1)cccc2)C)C(=O)N	93	IC50	D(2) dopamine receptor	Human	NA	P14416	ENSG00000149295	1	ChEMBL
ON(C(c1cc2c(s1)cccc2)C)C(=O)N	93	Ki	D(1A) dopamine receptor	Human	NA	P21728	ENSG00000184845	1	ChEMBL
ON(C(c1cc2c(s1)cccc2)C)C(=O)N	93	IC50	D(1A) dopamine receptor	Human	NA	P21728	ENSG00000184845	1	ChEMBL
ON(C(c1cc2c(s1)cccc2)C)C(=O)N	93	Ki	Cytochrome P450 3A4	Human	NA	P08684	ENSG00000160868	1	ChEMBL
ON(C(c1cc2c(s1)cccc2)C)C(=O)N	93	IC50	Cytochrome P450 3A4	Human	NA	P08684	ENSG00000160868	1	ChEMBL
ON(C(c1cc2c(s1)cccc2)C)C(=O)N	93	Ki	Cytochrome P450 2E1	Human	NA	P05181	ENSG00000130649	1	ChEMBL
ON(C(c1cc2c(s1)cccc2)C)C(=O)N	93	Ki	Cytochrome P450 2D6	Human	NA	P10635	ENSG00000100197	1	ChEMBL
ON(C(c1cc2c(s1)cccc2)C)C(=O)N	93	IC50	Cytochrome P450 2E1	Human	NA	P05181	ENSG00000130649	1	ChEMBL
ON(C(c1cc2c(s1)cccc2)C)C(=O)N	93	IC50	Cytochrome P450 2D6	Human	NA	P10635	ENSG00000100197	1	ChEMBL
ON(C(c1cc2c(s1)cccc2)C)C(=O)N	93	Ki	Cytochrome P450 2C9	Human	NA	P11712	ENSG00000138109	1	ChEMBL
ON(C(c1cc2c(s1)cccc2)C)C(=O)N	93	IC50	Cytochrome P450 2C9	Human	NA	P11712	ENSG00000138109	1	ChEMBL
ON(C(c1cc2c(s1)cccc2)C)C(=O)N	93	Ki	Cytochrome P450 2C19	Human	NA	P33261	ENSG00000165841	1	ChEMBL
ON(C(c1cc2c(s1)cccc2)C)C(=O)N	93	IC50	Cytochrome P450 2C19	Human	NA	P33261	ENSG00000165841	1	ChEMBL
ON(C(c1cc2c(s1)cccc2)C)C(=O)N	93	Ki	Cytochrome P450 2A6	Human	NA	P11509	ENSG00000255974	1	ChEMBL
ON(C(c1cc2c(s1)cccc2)C)C(=O)N	93	IC50	Cytochrome P450 2A6	Human	NA	P11509	ENSG00000255974	1	ChEMBL
ON(C(c1cc2c(s1)cccc2)C)C(=O)N	93	Ki	Cytochrome P450 1A2	Human	NA	P05177	ENSG00000140505	1	ChEMBL
ON(C(c1cc2c(s1)cccc2)C)C(=O)N	93	IC50	Cytochrome P450 1A2	Human	NA	P05177	ENSG00000140505	1	ChEMBL
ON(C(c1cc2c(s1)cccc2)C)C(=O)N	93	Ki	Prostaglandin G/H synthase 2	Human	NA	P35354	ENSG00000073756	1	ChEMBL
ON(C(c1cc2c(s1)cccc2)C)C(=O)N	93	IC50	Prostaglandin G/H synthase 2	Human	NA	P35354	ENSG00000073756	1	ChEMBL
ON(C(c1cc2c(s1)cccc2)C)C(=O)N	93	Ki	Prostaglandin G/H synthase 1	Human	NA	P23219	ENSG00000095303	1	ChEMBL
ON(C(c1cc2c(s1)cccc2)C)C(=O)N	93	IC50	Prostaglandin G/H synthase 1	Human	NA	P23219	ENSG00000095303	1	ChEMBL
ON(C(c1cc2c(s1)cccc2)C)C(=O)N	93	Ki	Cholecystokinin receptor type A	Human	NA	P32238	ENSG00000163394	1	ChEMBL
ON(C(c1cc2c(s1)cccc2)C)C(=O)N	93	IC50	Cholecystokinin receptor type A	Human	NA	P32238	ENSG00000163394	1	ChEMBL
ON(C(c1cc2c(s1)cccc2)C)C(=O)N	93	Ki	C-X-C chemokine receptor type 2	Human	NA	P25025	ENSG00000180871	1	ChEMBL
ON(C(c1cc2c(s1)cccc2)C)C(=O)N	93	IC50	C-X-C chemokine receptor type 2	Human	NA	P25025	ENSG00000180871	1	ChEMBL
ON(C(c1cc2c(s1)cccc2)C)C(=O)N	93	Ki	C-X-C chemokine receptor type 1	Human	NA	P25024	ENSG00000163464	1	ChEMBL
ON(C(c1cc2c(s1)cccc2)C)C(=O)N	93	IC50	C-X-C chemokine receptor type 1	Human	NA	P25024	ENSG00000163464	1	ChEMBL
ON(C(c1cc2c(s1)cccc2)C)C(=O)N	93	Ki	C-C chemokine receptor type 5	Human	NA	P51681	ENSG00000160791	1	ChEMBL
ON(C(c1cc2c(s1)cccc2)C)C(=O)N	93	IC50	C-C chemokine receptor type 5	Human	NA	P51681	ENSG00000160791	1	ChEMBL
ON(C(c1cc2c(s1)cccc2)C)C(=O)N	93	Ki	C-C chemokine receptor type 4	Human	NA	P51679	ENSG00000183813	1	ChEMBL
ON(C(c1cc2c(s1)cccc2)C)C(=O)N	93	IC50	C-C chemokine receptor type 4	Human	NA	P51679	ENSG00000183813	1	ChEMBL
ON(C(c1cc2c(s1)cccc2)C)C(=O)N	93	Ki	C-C chemokine receptor type 2	Human	NA	P41597	ENSG00000121807	1	ChEMBL
ON(C(c1cc2c(s1)cccc2)C)C(=O)N	93	IC50	C-C chemokine receptor type 2	Human	NA	P41597	ENSG00000121807	1	ChEMBL
ON(C(c1cc2c(s1)cccc2)C)C(=O)N	93	Ki	Carbonic anhydrase 2	Human	NA	P00918	ENSG00000104267	1	ChEMBL
ON(C(c1cc2c(s1)cccc2)C)C(=O)N	93	IC50	Carbonic anhydrase 2	Human	NA	P00918	ENSG00000104267	1	ChEMBL
ON(C(c1cc2c(s1)cccc2)C)C(=O)N	93	Ki	Cannabinoid receptor 1	Human	NA	P21554	ENSG00000118432	1	ChEMBL
ON(C(c1cc2c(s1)cccc2)C)C(=O)N	93	IC50	Cannabinoid receptor 1	Human	NA	P21554	ENSG00000118432	1	ChEMBL
ON(C(c1cc2c(s1)cccc2)C)C(=O)N	93	Ki	Calcitonin receptor	Human	NA	P30988	ENSG00000004948	1	ChEMBL
ON(C(c1cc2c(s1)cccc2)C)C(=O)N	93	Ki	B2 bradykinin receptor	Human	NA	P30411	ENSG00000168398	1	ChEMBL
ON(C(c1cc2c(s1)cccc2)C)C(=O)N	93	IC50	Calcitonin receptor	Human	NA	P30988	ENSG00000004948	1	ChEMBL
ON(C(c1cc2c(s1)cccc2)C)C(=O)N	93	IC50	B2 bradykinin receptor	Human	NA	P30411	ENSG00000168398	1	ChEMBL
ON(C(c1cc2c(s1)cccc2)C)C(=O)N	93	Ki	Type-2 angiotensin II receptor	Human	NA	P50052	ENSG00000180772	1	ChEMBL
ON(C(c1cc2c(s1)cccc2)C)C(=O)N	93	IC50	Type-2 angiotensin II receptor	Human	NA	P50052	ENSG00000180772	1	ChEMBL
ON(C(c1cc2c(s1)cccc2)C)C(=O)N	93	Ki	Aldose reductase	Rat	NA	P07943	ENSRNOG00000009513	1	ChEMBL
ON(C(c1cc2c(s1)cccc2)C)C(=O)N	93	IC50	Aldose reductase	Rat	NA	P07943	ENSRNOG00000009513	1	ChEMBL
ON(C(c1cc2c(s1)cccc2)C)C(=O)N	93	Ki	Sodium-dependent noradrenaline transporter	Human	NA	P23975	ENSG00000103546	1	ChEMBL
ON(C(c1cc2c(s1)cccc2)C)C(=O)N	93	IC50	Sodium-dependent noradrenaline transporter	Human	NA	P23975	ENSG00000103546	1	ChEMBL
ON(C(c1cc2c(s1)cccc2)C)C(=O)N	93	Ki	Beta-3 adrenergic receptor	Human	NA	P13945	ENSG00000188778	1	ChEMBL
ON(C(c1cc2c(s1)cccc2)C)C(=O)N	93	IC50	Beta-3 adrenergic receptor	Human	NA	P13945	ENSG00000188778	1	ChEMBL
ON(C(c1cc2c(s1)cccc2)C)C(=O)N	93	Ki	Beta-2 adrenergic receptor	Human	NA	P07550	ENSG00000169252	1	ChEMBL
ON(C(c1cc2c(s1)cccc2)C)C(=O)N	93	IC50	Beta-2 adrenergic receptor	Human	NA	P07550	ENSG00000169252	1	ChEMBL
ON(C(c1cc2c(s1)cccc2)C)C(=O)N	93	Ki	Beta-1 adrenergic receptor	Human	NA	P08588	ENSG00000043591	1	ChEMBL
ON(C(c1cc2c(s1)cccc2)C)C(=O)N	93	IC50	Beta-1 adrenergic receptor	Human	NA	P08588	ENSG00000043591	1	ChEMBL
ON(C(c1cc2c(s1)cccc2)C)C(=O)N	93	Ki	Alpha-2C adrenergic receptor	Human	NA	P18825	ENSG00000184160	1	ChEMBL
ON(C(c1cc2c(s1)cccc2)C)C(=O)N	93	IC50	Alpha-2C adrenergic receptor	Human	NA	P18825	ENSG00000184160	1	ChEMBL
ON(C(c1cc2c(s1)cccc2)C)C(=O)N	93	Ki	Alpha-2B adrenergic receptor	Human	NA	P18089	ENSG00000222040	1	ChEMBL
ON(C(c1cc2c(s1)cccc2)C)C(=O)N	93	IC50	Alpha-2B adrenergic receptor	Human	NA	P18089	ENSG00000222040	1	ChEMBL
ON(C(c1cc2c(s1)cccc2)C)C(=O)N	93	Ki	Alpha-2A adrenergic receptor	Human	NA	P08913	ENSG00000150594	1	ChEMBL
ON(C(c1cc2c(s1)cccc2)C)C(=O)N	93	IC50	Alpha-2A adrenergic receptor	Human	NA	P08913	ENSG00000150594	1	ChEMBL
ON(C(c1cc2c(s1)cccc2)C)C(=O)N	93	Ki	Alpha-1D adrenergic receptor	Human	NA	P25100	ENSG00000171873	1	ChEMBL
ON(C(c1cc2c(s1)cccc2)C)C(=O)N	93	IC50	Alpha-1D adrenergic receptor	Human	NA	P25100	ENSG00000171873	1	ChEMBL
ON(C(c1cc2c(s1)cccc2)C)C(=O)N	93	Ki	Alpha-1b adrenergic receptor	Rat	NA	P15823	NA	1	ChEMBL
ON(C(c1cc2c(s1)cccc2)C)C(=O)N	93	IC50	Alpha-1b adrenergic receptor	Rat	NA	P15823	NA	1	ChEMBL
ON(C(c1cc2c(s1)cccc2)C)C(=O)N	93	Ki	Alpha-1d adrenergic receptor	Rat	NA	P23944	NA	1	ChEMBL
ON(C(c1cc2c(s1)cccc2)C)C(=O)N	93	IC50	Alpha-1d adrenergic receptor	Rat	NA	P23944	NA	1	ChEMBL
ON(C(c1cc2c(s1)cccc2)C)C(=O)N	93	Ki	Protein ADORA3, isoform 3	Human	NA	Q6P2N6	ENSG00000121933	1	ChEMBL
ON(C(c1cc2c(s1)cccc2)C)C(=O)N	93	IC50	Protein ADORA3, isoform 3	Human	NA	Q6P2N6	ENSG00000121933	1	ChEMBL
ON(C(c1cc2c(s1)cccc2)C)C(=O)N	93	Ki	Adenosine receptor A2a	Human	NA	P29274	ENSG00000128271	1	ChEMBL
ON(C(c1cc2c(s1)cccc2)C)C(=O)N	93	IC50	Adenosine receptor A2a	Human	NA	P29274	ENSG00000128271	1	ChEMBL
ON(C(c1cc2c(s1)cccc2)C)C(=O)N	93	Ki	Adenosine receptor A1	Human	NA	P30542	ENSG00000163485	1	ChEMBL
ON(C(c1cc2c(s1)cccc2)C)C(=O)N	93	IC50	Adenosine receptor A1	Human	NA	P30542	ENSG00000163485	1	ChEMBL
ON(C(c1cc2c(s1)cccc2)C)C(=O)N	93	Ki	Acetylcholinesterase	Human	NA	P22303	ENSG00000087085	1	ChEMBL
ON(C(c1cc2c(s1)cccc2)C)C(=O)N	93	IC50	Acetylcholinesterase	Human	NA	P22303	ENSG00000087085	1	ChEMBL
ON(C(c1cc2c(s1)cccc2)C)C(=O)N	93	IC50	800	Arachidonate 5-lipoxygenase	Human	NA	P09917	ENSG00000012779	1	ChEMBL
ON(C(c1cc2c(s1)cccc2)C)C(=O)N	93	Kinact	0.04	Cytochrome P450 1A2	Human	NA	P05177	ENSG00000140505	1	ChEMBL
ON(C(c1cc2c(s1)cccc2)C)C(=O)N	93	Ki	117000	Cytochrome P450 1A2	Human	NA	P05177	ENSG00000140505	1	ChEMBL
ON(C(c1cc2c(s1)cccc2)C)C(=O)N	93	Activity	Cytochrome P450 1A2	Human	NA	P05177	ENSG00000140505	1	ChEMBL
ON(C(c1cc2c(s1)cccc2)C)C(=O)N	93	Potency	12.59	70 kDa lysosomal alpha-glucosidase	Human	NA	P10253	ENSG00000171298	1	ChEMBL
ON(C(c1cc2c(s1)cccc2)C)C(=O)N	93	Potency	0.22	Lamin-A/C	Human	NA	P02545	ENSG00000160789	1	ChEMBL
ON(C(c1cc2c(s1)cccc2)C)C(=O)N	93	IC50	700	Arachidonate 5-lipoxygenase	Human	NA	P09917	ENSG00000012779	1	ChEMBL
ON(C(c1cc2c(s1)cccc2)C)C(=O)N	93	IC50	5000	Arachidonate 5-lipoxygenase	Human	NA	P09917	ENSG00000012779	1	ChEMBL
ON(C(c1cc2c(s1)cccc2)C)C(=O)N	93	Inhibition	83.05	Arachidonate 5-lipoxygenase	Human	NA	P09917	ENSG00000012779	1	ChEMBL
ON(C(c1cc2c(s1)cccc2)C)C(=O)N	93	Activity	Arachidonate 5-lipoxygenase	Human	NA	P09917	ENSG00000012779	1	ChEMBL
ON(C(c1cc2c(s1)cccc2)C)C(=O)N	93	IC50	900	Arachidonate 5-lipoxygenase	Human	NA	P09917	ENSG00000012779	1	ChEMBL
ON(C(c1cc2c(s1)cccc2)C)C(=O)N	93	IC50	400	Arachidonate 5-lipoxygenase	Human	NA	P09917	ENSG00000012779	1	ChEMBL
ON(C(c1cc2c(s1)cccc2)C)C(=O)N	93	Inhibition	50	Arachidonate 5-lipoxygenase	Human	NA	P09917	ENSG00000012779	1	ChEMBL
ON(C(c1cc2c(s1)cccc2)C)C(=O)N	93	IC50	100000	Leukotriene B4 receptor 2	Human	NA	Q9NPC1	ENSG00000213906	1	ChEMBL
ON(C(c1cc2c(s1)cccc2)C)C(=O)N	93	IC50	100000	Leukotriene B4 receptor 1	Human	NA	Q15722	ENSG00000213903	1	ChEMBL
ON(C(c1cc2c(s1)cccc2)C)C(=O)N	93	IC50	830	Arachidonate 5-lipoxygenase	Rat	NA	P12527	NA	1	ChEMBL
ON(C(c1cc2c(s1)cccc2)C)C(=O)N	93	Inhibition	86.9	Arachidonate 5-lipoxygenase	Rat	NA	P12527	NA	1	ChEMBL
ON(C(c1cc2c(s1)cccc2)C)C(=O)N	93	Log 1/Km	2.19	Cytochrome P450 3A4	Human	NA	P08684	ENSG00000160868	1	ChEMBL
ON(C(c1cc2c(s1)cccc2)C)C(=O)N	93	IC50	873	Arachidonate 5-lipoxygenase	Human	NA	P09917	ENSG00000012779	1	ChEMBL
ON(C(c1cc2c(s1)cccc2)C)C(=O)N	93	IC50	518	Arachidonate 5-lipoxygenase	Human	NA	P09917	ENSG00000012779	1	ChEMBL
ON(C(c1cc2c(s1)cccc2)C)C(=O)N	93	Activity	78	Arachidonate 5-lipoxygenase	Mouse	NA	P48999	ENSMUSG00000025701	1	ChEMBL
ON(C(c1cc2c(s1)cccc2)C)C(=O)N	93	IC50	3200	Arachidonate 5-lipoxygenase	Rat	NA	P12527	NA	1	ChEMBL
ON(C(c1cc2c(s1)cccc2)C)C(=O)N	93	IC50	740	Arachidonate 5-lipoxygenase	Human	NA	P09917	ENSG00000012779	1	ChEMBL
ON(C(c1cc2c(s1)cccc2)C)C(=O)N	93	IC50	500	Arachidonate 5-lipoxygenase	Rat	NA	P12527	NA	1	ChEMBL
ON(C(c1cc2c(s1)cccc2)C)C(=O)N	93	IC50	3700	Arachidonate 5-lipoxygenase	Human	NA	P09917	ENSG00000012779	1	ChEMBL
ON(C(c1cc2c(s1)cccc2)C)C(=O)N	93	IC50	3500	Arachidonate 5-lipoxygenase	Human	NA	P09917	ENSG00000012779	1	ChEMBL
ON(C(c1cc2c(s1)cccc2)C)C(=O)N	93	IC50	320	Arachidonate 5-lipoxygenase	Human	NA	P09917	ENSG00000012779	1	ChEMBL
ON(C(c1cc2c(s1)cccc2)C)C(=O)N	93	IC50	2600	Arachidonate 5-lipoxygenase	Human	NA	P09917	ENSG00000012779	1	ChEMBL
ON(C(c1cc2c(s1)cccc2)C)C(=O)N	93	Inhibition	25	Arachidonate 5-lipoxygenase	Human	NA	P09917	ENSG00000012779	1	ChEMBL
ON(C(c1cc2c(s1)cccc2)C)C(=O)N	93	Inhibition	49	Arachidonate 5-lipoxygenase	Human	NA	P09917	ENSG00000012779	1	ChEMBL
ON(C(c1cc2c(s1)cccc2)C)C(=O)N	93	Inhibition	74	Arachidonate 5-lipoxygenase	Human	NA	P09917	ENSG00000012779	1	ChEMBL
ON(C(c1cc2c(s1)cccc2)C)C(=O)N	93	Inhibition	87	Arachidonate 5-lipoxygenase	Human	NA	P09917	ENSG00000012779	1	ChEMBL
ON(C(c1cc2c(s1)cccc2)C)C(=O)N	93	Inhibition	91	Arachidonate 5-lipoxygenase	Human	NA	P09917	ENSG00000012779	1	ChEMBL
ON(C(c1cc2c(s1)cccc2)C)C(=O)N	93	Inhibition	94	Arachidonate 5-lipoxygenase	Human	NA	P09917	ENSG00000012779	1	ChEMBL
ON(C(c1cc2c(s1)cccc2)C)C(=O)N	93	Inhibition	89	Arachidonate 5-lipoxygenase	Human	NA	P09917	ENSG00000012779	1	ChEMBL
ON(C(c1cc2c(s1)cccc2)C)C(=O)N	93	Inhibition	27	Arachidonate 5-lipoxygenase	Human	NA	P09917	ENSG00000012779	1	ChEMBL
ON(C(c1cc2c(s1)cccc2)C)C(=O)N	93	Inhibition	47	Arachidonate 5-lipoxygenase	Human	NA	P09917	ENSG00000012779	1	ChEMBL
ON(C(c1cc2c(s1)cccc2)C)C(=O)N	93	Inhibition	56	Arachidonate 5-lipoxygenase	Human	NA	P09917	ENSG00000012779	1	ChEMBL
ON(C(c1cc2c(s1)cccc2)C)C(=O)N	93	Inhibition	81	Arachidonate 5-lipoxygenase	Human	NA	P09917	ENSG00000012779	1	ChEMBL
ON(C(c1cc2c(s1)cccc2)C)C(=O)N	93	Inhibition	96	Arachidonate 5-lipoxygenase	Human	NA	P09917	ENSG00000012779	1	ChEMBL
ON(C(c1cc2c(s1)cccc2)C)C(=O)N	93	IC50	2200	Arachidonate 5-lipoxygenase	Human	NA	P09917	ENSG00000012779	1	ChEMBL
ON(C(c1cc2c(s1)cccc2)C)C(=O)N	93	IC50	1800	Arachidonate 5-lipoxygenase	Human	NA	P09917	ENSG00000012779	1	ChEMBL
ON(C(c1cc2c(s1)cccc2)C)C(=O)N	93	ID50	140	Arachidonate 5-lipoxygenase	Rat	NA	P12527	NA	1	ChEMBL
ON(C(c1cc2c(s1)cccc2)C)C(=O)N	93	ID50	750000	Prostaglandin G/H synthase 1	Cattle	NA	O62664	ENSBTAG00000006716	1	ChEMBL
ON(C(c1cc2c(s1)cccc2)C)C(=O)N	93	ID50	750000	Cyclooxygenase-2	Cattle	NA	O62698	NA	1	ChEMBL
ON(C(c1cc2c(s1)cccc2)C)C(=O)N	93	Inhibition	0	Prostaglandin G/H synthase 2	Human	NA	P35354	ENSG00000073756	1	ChEMBL
ON(C(c1cc2c(s1)cccc2)C)C(=O)N	93	Inhibition	0	Prostaglandin G/H synthase 1	Human	NA	P23219	ENSG00000095303	1	ChEMBL
ON(C(c1cc2c(s1)cccc2)C)C(=O)N	93	IC50	760	Arachidonate 5-lipoxygenase	Human	NA	P09917	ENSG00000012779	1	ChEMBL
ON(C(c1cc2c(s1)cccc2)C)C(=O)N	93	Inhibition	82	Histamine H1 receptor	Human	NA	P35367	ENSG00000196639	1	ChEMBL
ON(C(c1cc2c(s1)cccc2)C)C(=O)N	93	Inhibition	95	Leukotriene A-4 hydrolase	Mouse	NA	P24527	ENSMUSG00000015889	1	ChEMBL
ON(C(c1cc2c(s1)cccc2)C)C(=O)N	93	IC50	850	Leukotriene A-4 hydrolase	Human	NA	P09960	ENSG00000111144	1	ChEMBL
ON(C(c1cc2c(s1)cccc2)C)C(=O)N	93	IC50	1250	Arachidonate 5-lipoxygenase	Rat	NA	P12527	NA	1	ChEMBL
ON(C(c1cc2c(s1)cccc2)C)C(=O)N	93	IC50	100000	Leukotriene A-4 hydrolase	Human	NA	P09960	ENSG00000111144	1	ChEMBL
ON(C(c1cc2c(s1)cccc2)C)C(=O)N	93	IC50	420	Leukotriene B4 receptor 1	Human	NA	Q15722	ENSG00000213903	1	ChEMBL
ON(C(c1cc2c(s1)cccc2)C)C(=O)N	93	EC50	470	Arachidonate 5-lipoxygenase	Human	NA	P09917	ENSG00000012779	1	ChEMBL
ON(C(c1cc2c(s1)cccc2)C)C(=O)N	93	IC50	2000	Arachidonate 5-lipoxygenase	Human	NA	P09917	ENSG00000012779	1	ChEMBL
ON(C(c1cc2c(s1)cccc2)C)C(=O)N	93	Inhibition	100	Arachidonate 5-lipoxygenase	Human	NA	P09917	ENSG00000012779	1	ChEMBL
ON(C(c1cc2c(s1)cccc2)C)C(=O)N	93	IC50	200	Arachidonate 5-lipoxygenase	Rat	NA	P12527	NA	1	ChEMBL
ON(C(c1cc2c(s1)cccc2)C)C(=O)N	93	Selectivity	Prostaglandin G/H synthase 1	Human	NA	P23219	ENSG00000095303	1	ChEMBL
ON(C(c1cc2c(s1)cccc2)C)C(=O)N	93	IC50	2900	Arachidonate 5-lipoxygenase	Human	NA	P09917	ENSG00000012779	1	ChEMBL
ON(C(c1cc2c(s1)cccc2)C)C(=O)N	93	IC50	10000	Prostaglandin G/H synthase 2	Human	NA	P35354	ENSG00000073756	1	ChEMBL
ON(C(c1cc2c(s1)cccc2)C)C(=O)N	93	IC50	10000	Prostaglandin G/H synthase 1	Human	NA	P23219	ENSG00000095303	1	ChEMBL
ON(C(c1cc2c(s1)cccc2)C)C(=O)N	93	IC50	320	Arachidonate 5-lipoxygenase	Rat	NA	P12527	NA	1	ChEMBL
ON(C(c1cc2c(s1)cccc2)C)C(=O)N	93	IC50	1500	Leukotriene B4 receptor 1	Human	NA	Q15722	ENSG00000213903	1	ChEMBL
ON(C(c1cc2c(s1)cccc2)C)C(=O)N	93	IC50	1500	Cysteinyl leukotriene receptor 2	Human	NA	Q9NS75	ENSG00000152207	1	ChEMBL
ON(C(c1cc2c(s1)cccc2)C)C(=O)N	93	IC50	804	Arachidonate 5-lipoxygenase	Rat	NA	P12527	NA	1	ChEMBL
ON(C(c1cc2c(s1)cccc2)C)C(=O)N	93	Change	16000	Prostaglandin G/H synthase 2	Rat	NA	P35355	ENSRNOG00000002525	1	ChEMBL
ON(C(c1cc2c(s1)cccc2)C)C(=O)N	93	Change	16000	Cyclooxygenase-1	Rat	NA	Q63921	NA	1	ChEMBL
ON(C(c1cc2c(s1)cccc2)C)C(=O)N	93	Change	300	Arachidonate 5-lipoxygenase	Rat	NA	P12527	NA	1	ChEMBL
ON(C(c1cc2c(s1)cccc2)C)C(=O)N	93	Change	400	Arachidonate 5-lipoxygenase	Rat	NA	P12527	NA	1	ChEMBL
ON(C(c1cc2c(s1)cccc2)C)C(=O)N	93	IC50	5120	Arachidonate 5-lipoxygenase	Human	NA	P09917	ENSG00000012779	1	ChEMBL
ON(C(c1cc2c(s1)cccc2)C)C(=O)N	93	IC50	840	Arachidonate 5-lipoxygenase	Human	NA	P09917	ENSG00000012779	1	ChEMBL
ON(C(c1cc2c(s1)cccc2)C)C(=O)N	93	IC50	20000	Thromboxane-A synthase	Rat	NA	P49430	ENSRNOG00000007918	1	ChEMBL
ON(C(c1cc2c(s1)cccc2)C)C(=O)N	93	IC50	55000	Arachidonate 12-lipoxygenase, 12S-type	Human	NA	P18054	ENSG00000108839	1	ChEMBL
ON(C(c1cc2c(s1)cccc2)C)C(=O)N	93	IC50	100000	Cyclooxygenase-2	Sheep	NA	P79208	NA	1	ChEMBL
ON(C(c1cc2c(s1)cccc2)C)C(=O)N	93	IC50	100000	Cyclooxygenase-1	Sheep	NA	P05979	NA	1	ChEMBL
ON(C(c1cc2c(s1)cccc2)C)C(=O)N	93	Duration	9.8	Leukotriene B4 receptor 1	Human	NA	Q15722	ENSG00000213903	1	ChEMBL
ON(C(c1cc2c(s1)cccc2)C)C(=O)N	93	Duration	8.5	Leukotriene B4 receptor 1	Human	NA	Q15722	ENSG00000213903	1	ChEMBL
ON(C(c1cc2c(s1)cccc2)C)C(=O)N	93	Inhibition	95	Leukotriene B4 receptor 1	Human	NA	Q15722	ENSG00000213903	1	ChEMBL
ON(C(c1cc2c(s1)cccc2)C)C(=O)N	93	IC50	750000	Prostaglandin G/H synthase 1	Cattle	NA	O62664	ENSBTAG00000006716	1	ChEMBL
ON(C(c1cc2c(s1)cccc2)C)C(=O)N	93	IC50	750000	Cyclooxygenase-2	Cattle	NA	O62698	NA	1	ChEMBL
ON(C(c1cc2c(s1)cccc2)C)C(=O)N	93	IC50	1	Phospholipase A2, membrane associated	Human	NA	P14555	ENSG00000188257	1	ChEMBL
ON(C(c1cc2c(s1)cccc2)C)C(=O)N	93	IC50	140	Arachidonate 5-lipoxygenase	Rat	NA	P12527	NA	1	ChEMBL
ON(C(c1cc2c(s1)cccc2)C)C(=O)N	93	IC50	3300	Arachidonate 5-lipoxygenase	Human	NA	P09917	ENSG00000012779	1	ChEMBL
ON(C(c1cc2c(s1)cccc2)C)C(=O)N	93	IC50	600	Arachidonate 5-lipoxygenase	Rat	NA	P12527	NA	1	ChEMBL
ON(C(c1cc2c(s1)cccc2)C)C(=O)N	93	ED50	2.71	Arachidonate 5-lipoxygenase	Mouse	NA	P48999	ENSMUSG00000025701	1	ChEMBL
ON(C(c1cc2c(s1)cccc2)C)C(=O)N	93	IC50	370	Arachidonate 5-lipoxygenase	Rat	NA	P12527	NA	1	ChEMBL
ON(C(c1cc2c(s1)cccc2)C)C(=O)N	93	Ki	66000	Cytochrome P450 1A2	Human	NA	P05177	ENSG00000140505	1	ChEMBL
ON(C(c1cc2c(s1)cccc2)C)C(=O)N	93	Kinact	0.01	Cytochrome P450 1A2	Human	NA	P05177	ENSG00000140505	1	ChEMBL
ON(C(c1cc2c(s1)cccc2)C)C(=O)N	93	Ki	98200	Cytochrome P450 1A2	Human	NA	P05177	ENSG00000140505	1	ChEMBL
ON(C(c1cc2c(s1)cccc2)C)C(=O)N	93	IC50	Arachidonate 15-lipoxygenase	Human	NA	P16050	ENSG00000161905	1	ChEMBL
ON(C(c1cc2c(s1)cccc2)C)C(=O)N	93	IC50	Arachidonate 12-lipoxygenase, 12S-type	Human	NA	P18054	ENSG00000108839	1	ChEMBL
ON(C(c1cc2c(s1)cccc2)C)C(=O)N	93	Inhibition	19	Arachidonate 12-lipoxygenase, 12S-type	Human	NA	P18054	ENSG00000108839	1	ChEMBL
ON(C(c1cc2c(s1)cccc2)C)C(=O)N	93	NA	Arachidonate 5-lipoxygenase	Human	NA	P09917	ENSG00000012779	1	DrugBank
ON(C(c1cc2c(s1)cccc2)C)C(=O)N	93	Potency	12.59	70 kDa lysosomal alpha-glucosidase	Human	NA	P10253	ENSG00000171298	1	PubChem
ON(C(c1cc2c(s1)cccc2)C)C(=O)N	93	Potency	0.22	Lamin-A/C	Human	NA	P02545	ENSG00000160789	1	PubChem
ON(C(c1cc2c(s1)cccc2)C)C(=O)N	93	IC50	500	Arachidonate 5-lipoxygenase	Human	NA	P09917	ENSG00000012779	1	BindingDB
ON(C(c1cc2c(s1)cccc2)C)C(=O)N	93	IC50	20000	Thromboxane-A synthase	Rat	NA	P49430	ENSRNOG00000007918	1	BindingDB
ON(C(c1cc2c(s1)cccc2)C)C(=O)N	93	IC50	1000000	Phospholipase A2, membrane associated	Human	NA	P14555	ENSG00000188257	1	BindingDB
ON(C(c1cc2c(s1)cccc2)C)C(=O)N	93	IC50	100000	Leukotriene A-4 hydrolase	Human	NA	P09960	ENSG00000111144	1	BindingDB
ON(C(c1cc2c(s1)cccc2)C)C(=O)N	93	IC50	850	Leukotriene A-4 hydrolase	Human	NA	P09960	ENSG00000111144	1	BindingDB
ON(C(c1cc2c(s1)cccc2)C)C(=O)N	93	IC50	10000	Prostaglandin G/H synthase 2	Human	NA	P35354	ENSG00000073756	1	BindingDB
ON(C(c1cc2c(s1)cccc2)C)C(=O)N	93	IC50	10000	Prostaglandin G/H synthase 1	Human	NA	P23219	ENSG00000095303	1	BindingDB
ON(C(c1cc2c(s1)cccc2)C)C(=O)N	93	IC50	600	NA	Rat	NA	P12527	NA	1	BindingDB
ON(C(c1cc2c(s1)cccc2)C)C(=O)N	93	IC50	804	NA	Rat	NA	P12527	NA	1	BindingDB
ON(C(c1cc2c(s1)cccc2)C)C(=O)N	93	IC50	830	NA	Rat	NA	P12527	NA	1	BindingDB
ON(C(c1cc2c(s1)cccc2)C)C(=O)N	93	IC50	500	NA	Rat	NA	P12527	NA	1	BindingDB
ON(C(c1cc2c(s1)cccc2)C)C(=O)N	93	IC50	3200	NA	Rat	NA	P12527	NA	1	BindingDB
ON(C(c1cc2c(s1)cccc2)C)C(=O)N	93	IC50	370	NA	Rat	NA	P12527	NA	1	BindingDB
ON(C(c1cc2c(s1)cccc2)C)C(=O)N	93	IC50	200	NA	Rat	NA	P12527	NA	1	BindingDB
ON(C(c1cc2c(s1)cccc2)C)C(=O)N	93	IC50	320	NA	Rat	NA	P12527	NA	1	BindingDB
ON(C(c1cc2c(s1)cccc2)C)C(=O)N	93	IC50	1250	NA	Rat	NA	P12527	NA	1	BindingDB
ON(C(c1cc2c(s1)cccc2)C)C(=O)N	93	IC50	140	NA	Rat	NA	P12527	NA	1	BindingDB
ON(C(c1cc2c(s1)cccc2)C)C(=O)N	93	IC50	55000	Arachidonate 12-lipoxygenase, 12S-type	Human	NA	P18054	ENSG00000108839	1	BindingDB
ON(C(c1cc2c(s1)cccc2)C)C(=O)N	93	IC50	873	Arachidonate 5-lipoxygenase	Human	NA	P09917	ENSG00000012779	1	BindingDB
ON(C(c1cc2c(s1)cccc2)C)C(=O)N	93	IC50	840	Arachidonate 5-lipoxygenase	Human	NA	P09917	ENSG00000012779	1	BindingDB
ON(C(c1cc2c(s1)cccc2)C)C(=O)N	93	IC50	800	Arachidonate 5-lipoxygenase	Human	NA	P09917	ENSG00000012779	1	BindingDB
ON(C(c1cc2c(s1)cccc2)C)C(=O)N	93	IC50	760	Arachidonate 5-lipoxygenase	Human	NA	P09917	ENSG00000012779	1	BindingDB
ON(C(c1cc2c(s1)cccc2)C)C(=O)N	93	IC50	740	Arachidonate 5-lipoxygenase	Human	NA	P09917	ENSG00000012779	1	BindingDB
ON(C(c1cc2c(s1)cccc2)C)C(=O)N	93	IC50	700	Arachidonate 5-lipoxygenase	Human	NA	P09917	ENSG00000012779	1	BindingDB
ON(C(c1cc2c(s1)cccc2)C)C(=O)N	93	IC50	518	Arachidonate 5-lipoxygenase	Human	NA	P09917	ENSG00000012779	1	BindingDB
ON(C(c1cc2c(s1)cccc2)C)C(=O)N	93	IC50	5000	Arachidonate 5-lipoxygenase	Human	NA	P09917	ENSG00000012779	1	BindingDB
ON(C(c1cc2c(s1)cccc2)C)C(=O)N	93	IC50	5120	Arachidonate 5-lipoxygenase	Human	NA	P09917	ENSG00000012779	1	BindingDB
ON(C(c1cc2c(s1)cccc2)C)C(=O)N	93	IC50	3700	Arachidonate 5-lipoxygenase	Human	NA	P09917	ENSG00000012779	1	BindingDB
ON(C(c1cc2c(s1)cccc2)C)C(=O)N	93	IC50	400	Arachidonate 5-lipoxygenase	Human	NA	P09917	ENSG00000012779	1	BindingDB
ON(C(c1cc2c(s1)cccc2)C)C(=O)N	93	IC50	3500	Arachidonate 5-lipoxygenase	Human	NA	P09917	ENSG00000012779	1	BindingDB
ON(C(c1cc2c(s1)cccc2)C)C(=O)N	93	IC50	320	Arachidonate 5-lipoxygenase	Human	NA	P09917	ENSG00000012779	1	BindingDB
ON(C(c1cc2c(s1)cccc2)C)C(=O)N	93	IC50	3300	Arachidonate 5-lipoxygenase	Human	NA	P09917	ENSG00000012779	1	BindingDB
ON(C(c1cc2c(s1)cccc2)C)C(=O)N	93	IC50	2900	Arachidonate 5-lipoxygenase	Human	NA	P09917	ENSG00000012779	1	BindingDB
ON(C(c1cc2c(s1)cccc2)C)C(=O)N	93	IC50	2200	Arachidonate 5-lipoxygenase	Human	NA	P09917	ENSG00000012779	1	BindingDB
ON(C(c1cc2c(s1)cccc2)C)C(=O)N	93	IC50	1800	Arachidonate 5-lipoxygenase	Human	NA	P09917	ENSG00000012779	1	BindingDB
ON(C(c1cc2c(s1)cccc2)C)C(=O)N	93	IC50	2000	Arachidonate 5-lipoxygenase	Human	NA	P09917	ENSG00000012779	1	BindingDB
ON(C(c1cc2c(s1)cccc2)C)C(=O)N	93	IC50	1100	Arachidonate 5-lipoxygenase	Human	NA	P09917	ENSG00000012779	1	BindingDB
ON(C(c1cc2c(s1)cccc2)C)C(=O)N	93	score	0.42	Leukotriene A-4 hydrolase	Human	NA	P09960	ENSG00000111144	1	STITCH
ON(C(c1cc2c(s1)cccc2)C)C(=O)N	93	score	0.36	NA	Human	NA	Q5KU17	NA	1	STITCH
ON(C(c1cc2c(s1)cccc2)C)C(=O)N	93	score	0.59	Leukotriene B4 receptor 1	Human	NA	G3V244	ENSG00000213903	1	STITCH
ON(C(c1cc2c(s1)cccc2)C)C(=O)N	93	score	0.64	Arachidonate 5-lipoxygenase	Human	NA	P09917	ENSG00000012779	1	STITCH
ON(C(c1cc2c(s1)cccc2)C)C(=O)N	93	score	0.57	Arachidonate 5-lipoxygenase	Human	NA	P09917	ENSG00000012779	1	STITCH
ON(C(c1cc2c(s1)cccc2)C)C(=O)N	93	NA	ATP-binding cassette, sub-family C (CFTR/MRP), member 1	Human	NA	NA	ENSG00000103222	1	PharmGKB
ON(C(c1cc2c(s1)cccc2)C)C(=O)N	93	NA	Arachidonate 5-lipoxygenase	Human	NA	P09917	ENSG00000012779	1	PharmGKB
ON(C(c1cc2c(s1)cccc2)C)C(=O)N	93	NA	NA	Human	NA	NA	ENSG00000174175	1	CTD
ON(C(c1cc2c(s1)cccc2)C)C(=O)N	93	NA	Tumor necrosis factor, soluble form	Human	NA	P01375	ENSG00000204490	1	CTD
ON(C(c1cc2c(s1)cccc2)C)C(=O)N	93	NA	MDNCF-a	Human	NA	P10145	ENSG00000169429	1	CTD
ON(C(c1cc2c(s1)cccc2)C)C(=O)N	93	NA	Platelet-activating factor receptor	Human	NA	P25105	ENSG00000169403	1	CTD
ON(C(c1cc2c(s1)cccc2)C)C(=O)N	93	NA	NA	Human	NA	NA	ENSG00000136244	1	CTD
ON(C(c1cc2c(s1)cccc2)C)C(=O)N	93	NA	Interleukin-12 subunit alpha	Human	NA	P29459	ENSG00000168811	1	CTD
ON(C(c1cc2c(s1)cccc2)C)C(=O)N	93	NA	Interleukin-12 subunit beta	Human	NA	P29460	ENSG00000113302	1	CTD
ON(C(c1cc2c(s1)cccc2)C)C(=O)N	93	NA	NA	Human	NA	NA	ENSG00000160868	1	CTD
ON(C(c1cc2c(s1)cccc2)C)C(=O)N	93	NA	Corticosteroid 11-beta-dehydrogenase isozyme 2	Human	NA	P80365	ENSG00000176387	1	CTD
ON(C(c1cc2c(s1)cccc2)C)C(=O)N	93	NA	Cytochrome P450 1A2	Human	NA	P05177	ENSG00000140505	1	CTD
ON(C(c1cc2c(s1)cccc2)C)C(=O)N	93	NA	NA	Human	NA	NA	ENSG00000163631	1	CTD
ON(C(c1cc2c(s1)cccc2)C)C(=O)Nc1ccccc1	59302	Inhibition	85	Arachidonate 5-lipoxygenase	Rat	NA	P12527	NA	0.91	ChEMBL
ONC(=O)N(C(c1cc2c(s1)cccc2)C)O	59556	IC50	1800	Arachidonate 5-lipoxygenase	Rat	NA	P12527	NA	0.87	ChEMBL
ONC(=O)N(C(c1cc2c(s1)cccc2)C)O	59556	IC50	1800	NA	Rat	NA	P12527	NA	0.87	BindingDB
NC(=O)N(C(c1ccc(s1)Cc1cccs1)C)O	294568	Inhibition	44	Arachidonate 5-lipoxygenase	Rat	NA	P12527	NA	0.88	ChEMBL
NC(=O)N(C(c1ccc(s1)Cc1cccs1)C)O	294568	Inhibition	57	Arachidonate 5-lipoxygenase	Rat	NA	P12527	NA	0.88	ChEMBL
CC(c1ccc(s1)C)N(C(=O)N)O	303989	IC50	2800	Arachidonate 5-lipoxygenase	Rat	NA	P12527	NA	0.9	ChEMBL
CC(c1ccc(s1)C)N(C(=O)N)O	303989	IC50	430	Arachidonate 5-lipoxygenase	Human	NA	P09917	ENSG00000012779	0.9	ChEMBL
CC(c1ccc(s1)C)N(C(=O)N)O	303989	Inhibition	1	Arachidonate 5-lipoxygenase	Rat	NA	P12527	NA	0.9	ChEMBL
CC(c1ccc(s1)C)N(C(=O)N)O	303989	IC50	2800	NA	Rat	NA	P12527	NA	0.9	BindingDB
CC(c1ccc(s1)C)N(C(=O)N)O	303989	IC50	430	Arachidonate 5-lipoxygenase	Human	NA	P09917	ENSG00000012779	0.9	BindingDB
CC(c1ccc(s1)C)N(C(=O)N)O	303989	score	0.5	Arachidonate 5-lipoxygenase	Human	NA	P09917	ENSG00000012779	0.9	STITCH
NC(=O)N(C(c1ccc(s1)c1ccccc1)C)O	61782	IC50	400	Arachidonate 5-lipoxygenase	Rat	NA	P12527	NA	0.93	ChEMBL
NC(=O)N(C(c1ccc(s1)c1ccccc1)C)O	61782	IC50	1400	Arachidonate 5-lipoxygenase	Human	NA	P09917	ENSG00000012779	0.93	ChEMBL
NC(=O)N(C(c1ccc(s1)c1ccccc1)C)O	61782	Inhibition	1	Arachidonate 5-lipoxygenase	Rat	NA	P12527	NA	0.93	ChEMBL
NC(=O)N(C(c1ccc(s1)c1ccccc1)C)O	61782	IC50	400	NA	Rat	NA	P12527	NA	0.93	BindingDB
NC(=O)N(C(c1ccc(s1)c1ccccc1)C)O	61782	IC50	1400	Arachidonate 5-lipoxygenase	Human	NA	P09917	ENSG00000012779	0.93	BindingDB
NC(=O)N(C(c1ccc(s1)c1ccccc1)C)O	61782	score	0.4	Arachidonate 5-lipoxygenase	Human	NA	P09917	ENSG00000012779	0.93	STITCH
NC(=O)N(C(c1sc2c(c1)c(Cl)ccc2)C)O	58463	IC50	2500	Arachidonate 5-lipoxygenase	Human	NA	P09917	ENSG00000012779	0.91	ChEMBL
NC(=O)N(C(c1sc2c(c1)c(Cl)ccc2)C)O	58463	IC50	200	Arachidonate 5-lipoxygenase	Rat	NA	P12527	NA	0.91	ChEMBL
NC(=O)N(C(c1sc2c(c1)c(Cl)ccc2)C)O	58463	IC50	2500	Arachidonate 5-lipoxygenase	Human	NA	P09917	ENSG00000012779	0.91	BindingDB
NC(=O)N(C(c1sc2c(c1)c(Cl)ccc2)C)O	58463	IC50	200	NA	Rat	NA	P12527	NA	0.91	BindingDB
NC(=O)N(C(c1sc2c(c1)c(Cl)ccc2)C)O	58463	score	0.35	Arachidonate 5-lipoxygenase	Human	NA	P09917	ENSG00000012779	0.91	STITCH
NC(=O)N(C(C#Cc1cc2c(s1)cccc2)C)O	60174	IC50	100	Arachidonate 5-lipoxygenase	Rat	NA	P12527	NA	0.98	ChEMBL
NC(=O)N(C(C#Cc1cc2c(s1)cccc2)C)O	60174	IC50	1700	Arachidonate 5-lipoxygenase	Human	NA	P09917	ENSG00000012779	0.98	ChEMBL
NC(=O)N(C(C#Cc1cc2c(s1)cccc2)C)O	60174	Inhibition	0	Arachidonate 5-lipoxygenase	Rat	NA	P12527	NA	0.98	ChEMBL
NC(=O)N(C(C#Cc1cc2c(s1)cccc2)C)O	60174	IC50	100	NA	Rat	NA	P12527	NA	0.98	BindingDB
NC(=O)N(C(C#Cc1cc2c(s1)cccc2)C)O	60174	IC50	1700	Arachidonate 5-lipoxygenase	Human	NA	P09917	ENSG00000012779	0.98	BindingDB
NC(=O)N(C(C#Cc1cc2c(s1)cccc2)C)O	60174	score	0.4	Arachidonate 5-lipoxygenase	Human	NA	P09917	ENSG00000012779	0.98	STITCH
NNC(=O)N(C(c1cc2c(s1)cccc2)C)O	303965	IC50	3300	Arachidonate 5-lipoxygenase	Rat	NA	P12527	NA	0.87	ChEMBL
NNC(=O)N(C(c1cc2c(s1)cccc2)C)O	303965	IC50	3300	NA	Rat	NA	P12527	NA	0.87	BindingDB
NC(=O)N(C(c1cccs1)C)O	292576	IC50	3700	Arachidonate 5-lipoxygenase	Rat	NA	P12527	NA	0.93	ChEMBL
NC(=O)N(C(c1cccs1)C)O	292576	IC50	1800	Arachidonate 5-lipoxygenase	Human	NA	P09917	ENSG00000012779	0.93	ChEMBL
NC(=O)N(C(c1cccs1)C)O	292576	Inhibition	1	Arachidonate 5-lipoxygenase	Rat	NA	P12527	NA	0.93	ChEMBL
NC(=O)N(C(c1cccs1)C)O	292576	IC50	3700	NA	Rat	NA	P12527	NA	0.93	BindingDB
NC(=O)N(C(c1cccs1)C)O	292576	IC50	1800	Arachidonate 5-lipoxygenase	Human	NA	P09917	ENSG00000012779	0.93	BindingDB
NC(=O)N(C(c1cccs1)C)O	292576	score	0.34	Arachidonate 5-lipoxygenase	Human	NA	P09917	ENSG00000012779	0.93	STITCH
NC(=O)N(C(c1csc2c1cccc2)C)O	301461	IC50	1300	Arachidonate 5-lipoxygenase	Rat	NA	P12527	NA	1	ChEMBL
NC(=O)N(C(c1csc2c1cccc2)C)O	301461	IC50	3200	Arachidonate 5-lipoxygenase	Human	NA	P09917	ENSG00000012779	1	ChEMBL
NC(=O)N(C(c1csc2c1cccc2)C)O	301461	IC50	1300	NA	Rat	NA	P12527	NA	1	BindingDB
NC(=O)N(C(c1csc2c1cccc2)C)O	301461	IC50	3200	Arachidonate 5-lipoxygenase	Human	NA	P09917	ENSG00000012779	1	BindingDB
NC(=O)N(C(c1csc2c1cccc2)C)O	301461	score	0.3	Arachidonate 5-lipoxygenase	Human	NA	P09917	ENSG00000012779	1	STITCH
CC(N(C(=O)N)O)c1ccc(s1)/C=C/c1ccccc1	413102	IC50	150	Arachidonate 5-lipoxygenase	Rat	NA	P12527	NA	0.93	ChEMBL
CC(N(C(=O)N)O)c1ccc(s1)/C=C/c1ccccc1	413102	IC50	710	Arachidonate 5-lipoxygenase	Human	NA	P09917	ENSG00000012779	0.93	ChEMBL
CC(N(C(=O)N)O)c1ccc(s1)/C=C/c1ccccc1	413102	Inhibition	48	Arachidonate 5-lipoxygenase	Rat	NA	P12527	NA	0.93	ChEMBL
CC(N(C(=O)N)O)c1ccc(s1)/C=C/c1ccccc1	413102	IC50	150	NA	Rat	NA	P12527	NA	0.93	BindingDB
CC(N(C(=O)N)O)c1ccc(s1)/C=C/c1ccccc1	413102	IC50	710	Arachidonate 5-lipoxygenase	Human	NA	P09917	ENSG00000012779	0.93	BindingDB
CC(N(C(=O)N)O)c1ccc(s1)/C=C/c1ccccc1	413102	score	0.48	Arachidonate 5-lipoxygenase	Human	NA	P09917	ENSG00000012779	0.93	STITCH
CC(N(C(=O)N)O)c1ccc(s1)Cc1ccccc1	300779	IC50	420	Arachidonate 5-lipoxygenase	Rat	NA	P12527	NA	0.93	ChEMBL
CC(N(C(=O)N)O)c1ccc(s1)Cc1ccccc1	300779	IC50	680	Arachidonate 5-lipoxygenase	Human	NA	P09917	ENSG00000012779	0.93	ChEMBL
CC(N(C(=O)N)O)c1ccc(s1)Cc1ccccc1	300779	Inhibition	57	Arachidonate 5-lipoxygenase	Rat	NA	P12527	NA	0.93	ChEMBL
CC(N(C(=O)N)O)c1ccc(s1)Cc1ccccc1	300779	IC50	420	NA	Rat	NA	P12527	NA	0.93	BindingDB
CC(N(C(=O)N)O)c1ccc(s1)Cc1ccccc1	300779	IC50	680	Arachidonate 5-lipoxygenase	Human	NA	P09917	ENSG00000012779	0.93	BindingDB
CC(N(C(=O)N)O)c1ccc(s1)Cc1ccccc1	300779	score	0.47	Arachidonate 5-lipoxygenase	Human	NA	P09917	ENSG00000012779	0.93	STITCH
O=C(N(O)C)NC(c1cc2c(s1)cccc2)C	61706	IC50	400	Arachidonate 5-lipoxygenase	Rat	NA	P12527	NA	0.93	ChEMBL
O=C(N(O)C)NC(c1cc2c(s1)cccc2)C	61706	IC50	400	NA	Rat	NA	P12527	NA	0.93	BindingDB
CNC(=O)N(C(c1cc2c(s1)cccc2)C)O	58255	IC50	650	Arachidonate 5-lipoxygenase	Rat	NA	P12527	NA	0.93	ChEMBL
CNC(=O)N(C(c1cc2c(s1)cccc2)C)O	58255	IC50	650	NA	Rat	NA	P12527	NA	0.93	BindingDB
Fc1ccc2c(c1)cc(s2)C(N(C(=O)N)O)C	294190	IC50	500	Arachidonate 5-lipoxygenase	Rat	NA	P12527	NA	0.91	ChEMBL
Fc1ccc2c(c1)cc(s2)C(N(C(=O)N)O)C	294190	IC50	500	NA	Rat	NA	P12527	NA	0.91	BindingDB
